# Supplementary material for: 2-Amino-4-meth­oxy-6-methyl­pyrimidin-1-ium picrate
Source: Acta Crystallogr Sect E Struct Rep Online. 2010 Apr 28;66(Pt 5):o1189–90. doi: 10.1107/S1600536810014583 (PMC2979045; doi:10.1107/S1600536810014583)
Supplement: Supplementary file 1 [file e-66-o1189-sup1.cif]

##############################################################################
###                                                                        ###
###        Electronic paper (Acta Crystallographica Section E)             ###
###                                                                        ###
##############################################################################
#                                                                            #
# This CIF contains the data in a paper accepted for publication in Acta     #
# Crystallographica Section E. It conforms to the requirements of Notes      #
# for Authors for Section E, and has been peer reviewed under the auspices   #
# of the IUCr Commission on Journals.                                        #
#                                                                            #
# Full details of the Crystallographic Information File format               #
# are given in the paper "The Crystallographic Information File (CIF):       #
# a New Standard Archive File for Crystallography" by S. R. Hall, F. H.      #
# Allen and I. D. Brown [Acta Cryst. (1991), A47, 655-685].                  #
#                                                                            #
# The current version of the core CIF dictionary is obtainable from          #
# ftp://ftp.iucr.org/pub/cif_core.dic. The current version number is 2.4.    #
#                                                                            #
# Software is freely available for graphical display of the structure(s) in  #
# this CIF.  For information consult the CIF home page http://www.iucr.org/  #
# cif/home.html                                                              #
#                                                                            #
# This file may be used for bona fide research purposes within the           #
# scientific community so long as proper attribution is given to the journal # 
# article from which it was obtained.                                        #
#                                                                            #
##############################################################################
                                             
data_global
_audit_creation_method     SHELXL-97
_journal_date_recd_electronic     2010-04-03
_journal_date_accepted     2010-04-20
_journal_name_full     'Acta Crystallographica, Section E'
_journal_year     2010
_journal_volume     66
_journal_issue      5
_journal_page_first     o1189
_journal_page_last     o1190
_journal_paper_category     QO
_journal_coeditor_code     BT5240
_publ_contact_author_name     'Jasinski, Jerry P.'
_publ_contact_author_address
;
Department of Chemistry
Keene State College
229 Main Street
Keene, New Hampshire 03435, USA
;
_publ_contact_author_email     jjasinski@keene.edu
_publ_contact_author_fax     ?
_publ_contact_author_phone     '603 358-2563'
_publ_section_title
;
2-Amino-4-methoxy-6-methylpyrimidin-1-ium picrate
;
loop_
    _publ_author_name
    _publ_author_address
    'Jasinski, Jerry P.'
;
Department of Chemistry
Keene State College
229 Main Street
Keene, NH 03435-2001, USA
;
    'Butcher, Ray J.'
;
Department of Chemistry
Howard University
525 College Street NW
Washington
DC 20059, USA
;
    'Yathirajan, H. S.'
;
Department of Studies in Chemistry
University of Mysore
Manasagangotri, Mysore 570 006, India
;
    'Narayana, B.'
;
Department of Studies in Chemistry
Mangalore University
Mangalagangotri, 574 199, India
;
    'Prakash Kamath, K.'
;
Department of Studies in Physics
Mangalore University
Mangalagangotri, 574 199, India
;
data_I
_chemical_name_systematic
;
2-Amino-4-methoxy-6-methylpyrimidin-1-ium picrate
;
_chemical_name_common     ?
_chemical_formula_moiety     'C6 H10 N3 O +, C6 H2 N3 O7 -'
_chemical_formula_sum     'C12 H12 N6 O8'
_chemical_formula_iupac     'C6 H10 N3 O +, C6 H2 N3 O7 -'
_chemical_formula_weight     368.28
_chemical_melting_point     ?
_symmetry_cell_setting     monoclinic
_symmetry_space_group_name_H-M     'P 21/c'
_symmetry_space_group_name_Hall     '-P 2ybc'
loop_
    _symmetry_equiv_pos_as_xyz
    'x, y, z'
    '-x, y+1/2, -z+1/2'
    '-x, -y, -z'
    'x, -y-1/2, z-1/2'
_cell_length_a     8.9442(3)
_cell_length_b     6.2793(3)
_cell_length_c     27.0354(8)
_cell_angle_alpha     90.00
_cell_angle_beta     94.471(3)
_cell_angle_gamma     90.00
_cell_volume     1513.78(10)
_cell_formula_units_Z     4
_cell_measurement_reflns_used     3951
_cell_measurement_theta_min     4.5657
_cell_measurement_theta_max     34.7849
_cell_measurement_temperature     200(2)
_exptl_crystal_description     prism
_exptl_crystal_colour     yellow
_exptl_crystal_size_max     0.52
_exptl_crystal_size_mid     0.46
_exptl_crystal_size_min     0.35
_exptl_crystal_density_diffrn     1.616
_exptl_crystal_density_meas     ?
_exptl_crystal_density_method     'not measured'
_exptl_crystal_F_000     760
_exptl_absorpt_coefficient_mu     0.138
_exptl_absorpt_correction_type     multi-scan
_exptl_absorpt_process_details
;
(CrysAlis RED; Oxford Diffraction, 2007)
;
_exptl_absorpt_correction_T_min     0.98581
_exptl_absorpt_correction_T_max     1.00000
_exptl_special_details
;
;
_diffrn_ambient_temperature     200(2)
_diffrn_radiation_type     MoK\a
_diffrn_radiation_wavelength     0.71073
_diffrn_radiation_source     'fine-focus sealed tube'
_diffrn_radiation_monochromator     graphite
_diffrn_measurement_device_type     'Oxford Diffraction Gemini'
_diffrn_measurement_method     '\f and \w scans'
_diffrn_detector_area_resol_mean     10.5081
_diffrn_reflns_number     15870
_diffrn_reflns_av_R_equivalents     0.0314
_diffrn_reflns_av_sigmaI/netI     0.0508
_diffrn_reflns_theta_min     4.57
_diffrn_reflns_theta_max     34.90
_diffrn_reflns_theta_full     25.00
_diffrn_measured_fraction_theta_max     0.927
_diffrn_measured_fraction_theta_full     0.986
_diffrn_reflns_limit_h_min     -11
_diffrn_reflns_limit_h_max     14
_diffrn_reflns_limit_k_min     -9
_diffrn_reflns_limit_k_max     9
_diffrn_reflns_limit_l_min     -42
_diffrn_reflns_limit_l_max     43
_diffrn_standards_number     0
_diffrn_standards_interval_count     ?
_diffrn_standards_interval_time     ?
_diffrn_standards_decay_%     <2%
_refine_special_details
;
Refinement of <i>F</i>^2^ against ALL reflections. The weighted <i>R</i>-factor
<i>wR</i> and goodness of fit <i>S</i> are based on <i>F</i>^2^, conventional
<i>R</i>-factors <i>R</i> are based on <i>F</i>, with <i>F</i> set to zero for
negative <i>F</i>^2^. The threshold expression of <i>F</i>^2^ >
\s(<i>F</i>^2^) is used only for calculating <i>R</i>-factors(gt) <i>etc</i>.
and is not relevant to the choice of reflections for refinement.
<i>R</i>-factors based on <i>F</i>^2^ are statistically about twice as large
as those based on <i>F</i>, and <i>R</i>- factors based on ALL data will be
even larger.
;
_reflns_number_total     6133
_reflns_number_gt     3107
_reflns_threshold_expression     I>2\s(I)
_refine_ls_structure_factor_coef     Fsqd
_refine_ls_matrix_type     full
_refine_ls_R_factor_all     0.1159
_refine_ls_R_factor_gt     0.0537
_refine_ls_wR_factor_gt     0.1398
_refine_ls_wR_factor_ref     0.1596
_refine_ls_goodness_of_fit_ref     0.935
_refine_ls_restrained_S_all     0.938
_refine_ls_number_reflns     6133
_refine_ls_number_parameters     256
_refine_ls_number_restraints     24
_refine_ls_hydrogen_treatment     constr
_refine_ls_weighting_scheme     calc
_refine_ls_weighting_details
                 'calc w=1/[\s^2^(Fo^2^)+(0.0847P)^2^] where P=(Fo^2^+2Fc^2^)/3'
_atom_sites_solution_hydrogens     geom
_atom_sites_solution_primary     direct
_atom_sites_solution_secondary     difmap
_refine_ls_shift/su_max     0.000
_refine_ls_shift/su_mean     0.000
_refine_diff_density_max     0.433
_refine_diff_density_min     -0.293
_refine_ls_extinction_method     none
_refine_ls_extinction_coef     ?
loop_
    _atom_type_symbol
    _atom_type_description
    _atom_type_scat_dispersion_real
    _atom_type_scat_dispersion_imag
    _atom_type_scat_source
    'C' 'C' 0.0033 0.0016
                         'International Tables Vol C Tables 4.2.6.8 and 6.1.1.4'
    'H' 'H' 0.0000 0.0000
                         'International Tables Vol C Tables 4.2.6.8 and 6.1.1.4'
    'N' 'N' 0.0061 0.0033
                         'International Tables Vol C Tables 4.2.6.8 and 6.1.1.4'
    'O' 'O' 0.0106 0.0060
                         'International Tables Vol C Tables 4.2.6.8 and 6.1.1.4'
_computing_data_collection     '<i>CrysAlis Pro</i> (Oxford Diffraction, 2007)'
_computing_cell_refinement     '<i>CrysAlis RED</i> (Oxford Diffraction, 2007)'
_computing_data_reduction     '<i>CrysAlis RED</i> (Oxford Diffraction, 2007)'
_computing_structure_solution     '<i>SHELXS97</i> (Sheldrick, 2008)'
_computing_structure_refinement     '<i>SHELXL97</i>) (Sheldrick, 2008)'
_computing_molecular_graphics     '<i>SHELXTL</i> (Sheldrick, 2008)'
_computing_publication_material
               '<i>SHELXTL</i> (Sheldrick, 2008) and <i>PLATON</i> (Spek, 2009)'
loop_
    _atom_site_type_symbol
    _atom_site_label
    _atom_site_fract_x
    _atom_site_fract_y
    _atom_site_fract_z
    _atom_site_U_iso_or_equiv
    _atom_site_adp_type
    _atom_site_calc_flag
    _atom_site_refinement_flags
    _atom_site_occupancy
    _atom_site_disorder_assembly
    _atom_site_disorder_group
    O O1A 0.55766(10) 0.25342(17) 0.27447(3) 0.0282(2) Uani d . 1 A .
    O O21A 0.30234(11) 0.2803(2) 0.21683(4) 0.0407(3) Uani d . 1 . .
    O O22A 0.31232(12) 0.2676(2) 0.13799(4) 0.0545(4) Uani d . 1 . .
    O O41A 0.75641(11) 0.24825(17) 0.05802(3) 0.0317(2) Uani d . 1 . .
    O O42A 0.97162(12) 0.2438(2) 0.09966(4) 0.0505(4) Uani d . 1 . .
    O O61A 1.00309(15) 0.1699(4) 0.27556(5) 0.0322(5) Uani d PU 0.868(6) A 1
    O O62A 0.83577(17) 0.3370(5) 0.31386(5) 0.0433(6) Uani d PU 0.868(6) A 1
    O O61B 1.0068(10) 0.311(3) 0.2751(3) 0.040(3) Uani d PU 0.132(6) A 2
    O O62B 0.8309(11) 0.195(3) 0.3157(3) 0.038(3) Uani d PU 0.132(6) A 2
    O O1B 0.28372(11) 0.24739(17) 0.49248(3) 0.0326(2) Uani d . 1 . .
    N N2A 0.37356(11) 0.26925(19) 0.18027(4) 0.0241(2) Uani d . 1 . .
    N N4A 0.83482(12) 0.24677(19) 0.09742(4) 0.0251(2) Uani d . 1 . .
    N N6A 0.87761(11) 0.25092(18) 0.27698(4) 0.0222(2) Uani d . 1 . .
    N N1B 0.30287(11) 0.25263(17) 0.32338(3) 0.0193(2) Uani d . 1 . .
    H H1BA 0.2044 0.2490 0.3191 0.023 Uiso calc R 1 . .
    H H1BB 0.3568 0.2555 0.2975 0.023 Uiso calc R 1 . .
    N N2B 0.52320(11) 0.25912(18) 0.37421(3) 0.0194(2) Uani d . 1 . .
    H H2BA 0.5741 0.2630 0.3477 0.023 Uiso calc R 1 . .
    N N3B 0.28659(11) 0.24940(18) 0.40787(3) 0.0209(2) Uani d . 1 . .
    C C1A 0.61812(12) 0.2561(2) 0.23423(4) 0.0173(2) Uani d . 1 . .
    C C2A 0.53717(12) 0.2594(2) 0.18562(4) 0.0175(2) Uani d . 1 A .
    C C3A 0.60696(13) 0.2561(2) 0.14188(4) 0.0183(2) Uani d . 1 . .
    H H3AA 0.5490 0.2588 0.1109 0.022 Uiso calc R 1 A .
    C C4A 0.76183(13) 0.2487(2) 0.14336(4) 0.0184(2) Uani d . 1 A .
    C C5A 0.85022(12) 0.2451(2) 0.18818(4) 0.0186(2) Uani d . 1 . .
    H H5AA 0.9565 0.2389 0.1888 0.022 Uiso calc R 1 A .
    C C6A 0.77977(12) 0.2506(2) 0.23132(4) 0.0173(2) Uani d . 1 A .
    C C1B 0.36982(12) 0.2538(2) 0.36869(4) 0.0169(2) Uani d . 1 . .
    C C2B 0.59876(14) 0.2586(2) 0.42009(4) 0.0243(3) Uani d . 1 . .
    C C3B 0.76596(15) 0.2631(3) 0.42302(5) 0.0375(4) Uani d . 1 . .
    H H3BA 0.8052 0.2642 0.4579 0.056 Uiso calc R 1 . .
    H H3BB 0.7996 0.3914 0.4065 0.056 Uiso calc R 1 . .
    H H3BC 0.8030 0.1366 0.4066 0.056 Uiso calc R 1 . .
    C C4B 0.51754(14) 0.2534(3) 0.46052(5) 0.0300(3) Uani d . 1 . .
    H H4BA 0.5652 0.2521 0.4932 0.036 Uiso calc R 1 . .
    C C5B 0.35982(14) 0.2501(2) 0.45220(4) 0.0235(3) Uani d . 1 . .
    C C6B 0.12228(16) 0.2460(3) 0.48535(5) 0.0344(3) Uani d . 1 . .
    H H6BA 0.0799 0.2454 0.5177 0.052 Uiso calc R 1 . .
    H H6BB 0.0891 0.1184 0.4667 0.052 Uiso calc R 1 . .
    H H6BC 0.0880 0.3732 0.4668 0.052 Uiso calc R 1 . .
loop_
    _atom_site_aniso_label
    _atom_site_aniso_U_11
    _atom_site_aniso_U_22
    _atom_site_aniso_U_33
    _atom_site_aniso_U_12
    _atom_site_aniso_U_13
    _atom_site_aniso_U_23
    O1A 0.0188(4) 0.0497(7) 0.0167(4) 0.0001(4) 0.0047(3) 0.0008(4)
    O21A 0.0198(4) 0.0763(9) 0.0263(5) 0.0020(5) 0.0042(4) -0.0057(5)
    O22A 0.0213(5) 0.1159(13) 0.0248(5) -0.0006(6) -0.0071(4) 0.0054(6)
    O41A 0.0354(5) 0.0456(6) 0.0138(4) -0.0003(5) -0.0010(3) 0.0000(4)
    O42A 0.0219(5) 0.1061(12) 0.0246(5) 0.0017(6) 0.0091(4) 0.0009(6)
    O61A 0.0179(6) 0.0502(13) 0.0273(6) 0.0077(7) -0.0054(4) -0.0034(7)
    O62A 0.0343(7) 0.0769(18) 0.0180(6) 0.0094(9) -0.0035(5) -0.0166(8)
    O61B 0.021(4) 0.077(9) 0.023(4) -0.006(5) -0.005(3) 0.002(5)
    O62B 0.023(4) 0.069(8) 0.022(4) -0.009(5) 0.001(3) 0.008(4)
    O1B 0.0272(5) 0.0534(7) 0.0183(4) -0.0004(5) 0.0076(3) 0.0000(4)
    N2A 0.0153(4) 0.0341(7) 0.0226(5) -0.0017(5) -0.0001(4) 0.0013(5)
    N4A 0.0252(5) 0.0352(6) 0.0153(4) -0.0001(5) 0.0031(4) 0.0001(5)
    N6A 0.0180(4) 0.0324(6) 0.0157(4) -0.0022(5) -0.0016(3) 0.0014(5)
    N1B 0.0148(4) 0.0265(5) 0.0163(4) 0.0003(5) -0.0002(3) -0.0010(4)
    N2B 0.0152(4) 0.0278(6) 0.0152(4) -0.0004(5) 0.0001(3) 0.0002(4)
    N3B 0.0180(4) 0.0273(6) 0.0177(4) 0.0012(5) 0.0025(3) 0.0001(4)
    C1A 0.0162(5) 0.0202(6) 0.0155(4) 0.0003(5) 0.0019(4) -0.0006(5)
    C2A 0.0143(4) 0.0208(6) 0.0171(5) -0.0007(5) -0.0005(4) -0.0006(5)
    C3A 0.0196(5) 0.0191(6) 0.0158(4) -0.0012(5) -0.0011(4) 0.0003(5)
    C4A 0.0196(5) 0.0229(6) 0.0129(4) 0.0003(5) 0.0031(4) 0.0006(5)
    C5A 0.0159(5) 0.0229(6) 0.0168(5) -0.0005(5) 0.0007(4) 0.0007(5)
    C6A 0.0163(5) 0.0218(6) 0.0134(4) 0.0010(5) -0.0014(3) 0.0004(5)
    C1B 0.0154(5) 0.0172(5) 0.0181(5) 0.0001(5) 0.0008(4) -0.0002(5)
    C2B 0.0170(5) 0.0354(7) 0.0200(5) -0.0001(6) -0.0023(4) 0.0009(5)
    C3B 0.0174(5) 0.0706(12) 0.0235(6) -0.0024(7) -0.0037(4) 0.0003(7)
    C4B 0.0225(6) 0.0505(9) 0.0164(5) -0.0006(7) -0.0022(4) -0.0003(6)
    C5B 0.0227(5) 0.0320(7) 0.0162(5) -0.0005(6) 0.0039(4) 0.0009(5)
    C6B 0.0252(6) 0.0494(9) 0.0302(6) -0.0014(7) 0.0124(5) -0.0013(7)
_geom_special_details
;
All esds (except the esd in the dihedral angle between two l.s. planes) are
estimated using the full covariance matrix. The cell esds are taken into
account individually in the estimation of esds in distances, angles and
torsion angles; correlations between esds in cell parameters are only used
when they are defined by crystal symmetry. An approximate (isotropic)
treatment of cell esds is used for estimating esds involving l.s. planes.
;
loop_
    _geom_bond_atom_site_label_1
    _geom_bond_atom_site_label_2
    _geom_bond_site_symmetry_2
    _geom_bond_distance
    _geom_bond_publ_flag
    O1A C1A . 1.2523(13) ?
    O21A N2A . 1.2190(13) ?
    O22A N2A . 1.2284(14) ?
    O41A N4A . 1.2287(13) ?
    O42A N4A . 1.2205(14) ?
    O61A N6A . 1.2357(17) ?
    O62A N6A . 1.2182(17) ?
    O61B N6A . 1.221(10) ?
    O62B N6A . 1.210(9) ?
    O1B C5B . 1.3283(14) ?
    O1B C6B . 1.4418(17) ?
    N2A C2A . 1.4605(14) ?
    N4A C4A . 1.4477(14) ?
    N6A C6A . 1.4565(14) ?
    N1B C1B . 1.3210(14) ?
    N1B H1BA . 0.8800 ?
    N1B H1BB . 0.8800 ?
    N2B C2B . 1.3654(15) ?
    N2B C1B . 1.3687(14) ?
    N2B H2BA . 0.8800 ?
    N3B C5B . 1.3204(15) ?
    N3B C1B . 1.3416(14) ?
    C1A C2A . 1.4503(15) ?
    C1A C6A . 1.4545(16) ?
    C2A C3A . 1.3797(15) ?
    C3A C4A . 1.3834(16) ?
    C3A H3AA . 0.9500 ?
    C4A C5A . 1.3944(15) ?
    C5A C6A . 1.3685(15) ?
    C5A H5AA . 0.9500 ?
    C2B C4B . 1.3593(17) ?
    C2B C3B . 1.4916(18) ?
    C3B H3BA . 0.9800 ?
    C3B H3BB . 0.9800 ?
    C3B H3BC . 0.9800 ?
    C4B C5B . 1.4112(18) ?
    C4B H4BA . 0.9500 ?
    C6B H6BA . 0.9800 ?
    C6B H6BB . 0.9800 ?
    C6B H6BC . 0.9800 ?
loop_
    _geom_angle_atom_site_label_1
    _geom_angle_atom_site_label_2
    _geom_angle_atom_site_label_3
    _geom_angle_site_symmetry_1
    _geom_angle_site_symmetry_3
    _geom_angle
    _geom_angle_publ_flag
    C5B O1B C6B . . 117.54(10) ?
    O21A N2A O22A . . 122.12(11) ?
    O21A N2A C2A . . 120.33(10) ?
    O22A N2A C2A . . 117.55(10) ?
    O42A N4A O41A . . 123.06(10) ?
    O42A N4A C4A . . 118.35(10) ?
    O41A N4A C4A . . 118.59(10) ?
    O62B N6A O62A . . 43.1(8) ?
    O62B N6A O61B . . 121.1(6) ?
    O62A N6A O61B . . 104.4(6) ?
    O62B N6A O61A . . 106.5(6) ?
    O62A N6A O61A . . 123.08(13) ?
    O61B N6A O61A . . 42.4(9) ?
    O62B N6A C6A . . 120.6(5) ?
    O62A N6A C6A . . 119.45(12) ?
    O61B N6A C6A . . 118.3(4) ?
    O61A N6A C6A . . 117.40(10) ?
    C1B N1B H1BA . . 120.0 ?
    C1B N1B H1BB . . 120.0 ?
    H1BA N1B H1BB . . 120.0 ?
    C2B N2B C1B . . 121.33(9) ?
    C2B N2B H2BA . . 119.3 ?
    C1B N2B H2BA . . 119.3 ?
    C5B N3B C1B . . 116.75(10) ?
    O1A C1A C2A . . 124.65(10) ?
    O1A C1A C6A . . 123.03(10) ?
    C2A C1A C6A . . 112.30(9) ?
    C3A C2A C1A . . 123.31(10) ?
    C3A C2A N2A . . 115.63(10) ?
    C1A C2A N2A . . 121.06(9) ?
    C2A C3A C4A . . 119.64(10) ?
    C2A C3A H3AA . . 120.2 ?
    C4A C3A H3AA . . 120.2 ?
    C3A C4A C5A . . 121.63(10) ?
    C3A C4A N4A . . 119.53(10) ?
    C5A C4A N4A . . 118.84(10) ?
    C6A C5A C4A . . 118.20(10) ?
    C6A C5A H5AA . . 120.9 ?
    C4A C5A H5AA . . 120.9 ?
    C5A C6A C1A . . 124.91(10) ?
    C5A C6A N6A . . 115.86(10) ?
    C1A C6A N6A . . 119.22(9) ?
    N1B C1B N3B . . 119.52(10) ?
    N1B C1B N2B . . 118.64(9) ?
    N3B C1B N2B . . 121.84(10) ?
    C4B C2B N2B . . 118.22(11) ?
    C4B C2B C3B . . 123.65(11) ?
    N2B C2B C3B . . 118.13(11) ?
    C2B C3B H3BA . . 109.5 ?
    C2B C3B H3BB . . 109.5 ?
    H3BA C3B H3BB . . 109.5 ?
    C2B C3B H3BC . . 109.5 ?
    H3BA C3B H3BC . . 109.5 ?
    H3BB C3B H3BC . . 109.5 ?
    C2B C4B C5B . . 117.54(11) ?
    C2B C4B H4BA . . 121.2 ?
    C5B C4B H4BA . . 121.2 ?
    N3B C5B O1B . . 119.64(11) ?
    N3B C5B C4B . . 124.31(10) ?
    O1B C5B C4B . . 116.05(11) ?
    O1B C6B H6BA . . 109.5 ?
    O1B C6B H6BB . . 109.5 ?
    H6BA C6B H6BB . . 109.5 ?
    O1B C6B H6BC . . 109.5 ?
    H6BA C6B H6BC . . 109.5 ?
    H6BB C6B H6BC . . 109.5 ?
loop_
    _geom_torsion_atom_site_label_1
    _geom_torsion_atom_site_label_2
    _geom_torsion_atom_site_label_3
    _geom_torsion_atom_site_label_4
    _geom_torsion_site_symmetry_1
    _geom_torsion_site_symmetry_2
    _geom_torsion_site_symmetry_3
    _geom_torsion_site_symmetry_4
    _geom_torsion
    _geom_torsion_publ_flag
    O1A C1A C2A C3A . . . . -178.06(12) ?
    C6A C1A C2A C3A . . . . 0.43(19) ?
    O1A C1A C2A N2A . . . . 2.7(2) ?
    C6A C1A C2A N2A . . . . -178.78(11) ?
    O21A N2A C2A C3A . . . . -177.43(13) ?
    O22A N2A C2A C3A . . . . 2.02(18) ?
    O21A N2A C2A C1A . . . . 1.83(19) ?
    O22A N2A C2A C1A . . . . -178.72(13) ?
    C1A C2A C3A C4A . . . . 0.2(2) ?
    N2A C2A C3A C4A . . . . 179.42(12) ?
    C2A C3A C4A C5A . . . . -0.2(2) ?
    C2A C3A C4A N4A . . . . -179.57(12) ?
    O42A N4A C4A C3A . . . . 178.82(13) ?
    O41A N4A C4A C3A . . . . -1.17(19) ?
    O42A N4A C4A C5A . . . . -0.59(19) ?
    O41A N4A C4A C5A . . . . 179.42(13) ?
    C3A C4A C5A C6A . . . . -0.5(2) ?
    N4A C4A C5A C6A . . . . 178.91(12) ?
    C4A C5A C6A C1A . . . . 1.2(2) ?
    C4A C5A C6A N6A . . . . -178.78(12) ?
    O1A C1A C6A C5A . . . . 177.37(13) ?
    C2A C1A C6A C5A . . . . -1.14(19) ?
    O1A C1A C6A N6A . . . . -2.6(2) ?
    C2A C1A C6A N6A . . . . 178.84(11) ?
    O62B N6A C6A C5A . . . . -158.8(10) ?
    O62A N6A C6A C5A . . . . 151.0(2) ?
    O61B N6A C6A C5A . . . . 22.2(11) ?
    O61A N6A C6A C5A . . . . -26.1(2) ?
    O62B N6A C6A C1A . . . . 21.3(10) ?
    O62A N6A C6A C1A . . . . -29.0(2) ?
    O61B N6A C6A C1A . . . . -157.8(11) ?
    O61A N6A C6A C1A . . . . 153.92(16) ?
    C5B N3B C1B N1B . . . . 179.78(12) ?
    C5B N3B C1B N2B . . . . -0.12(19) ?
    C2B N2B C1B N1B . . . . -179.40(12) ?
    C2B N2B C1B N3B . . . . 0.5(2) ?
    C1B N2B C2B C4B . . . . -0.2(2) ?
    C1B N2B C2B C3B . . . . 179.57(13) ?
    N2B C2B C4B C5B . . . . -0.3(2) ?
    C3B C2B C4B C5B . . . . 179.86(15) ?
    C1B N3B C5B O1B . . . . 179.54(12) ?
    C1B N3B C5B C4B . . . . -0.5(2) ?
    C6B O1B C5B N3B . . . . -0.6(2) ?
    C6B O1B C5B C4B . . . . 179.43(14) ?
    C2B C4B C5B N3B . . . . 0.8(2) ?
    C2B C4B C5B O1B . . . . -179.30(14) ?
loop_
    _geom_hbond_atom_site_label_D
    _geom_hbond_atom_site_label_H
    _geom_hbond_atom_site_label_A
    _geom_hbond_site_symmetry_A
    _geom_hbond_distance_DH
    _geom_hbond_distance_HA
    _geom_hbond_distance_DA
    _geom_hbond_angle_DHA
    N1B H1BA O61B 1_455 0.88 2.09 2.883(10) 149.9
    N1B H1BA O61A 1_455 0.88 2.13 2.9309(17) 150.8
    N1B H1BB O1A . 0.88 1.95 2.7223(13) 146.2
    N1B H1BB O21A . 0.88 2.20 2.8855(14) 134.1
    N2B H2BA O1A . 0.88 1.97 2.7380(12) 144.5
    N2B H2BA O62B . 0.88 2.55 3.303(10) 143.9
    N2B H2BA O62A . 0.88 2.62 3.381(2) 145.4
