# Supplementary material for: 2-Amino-4-meth­oxy-6-methyl­pyrimidin-1-ium picrate
Source: Acta Crystallogr Sect E Struct Rep Online. 2010 Apr 28;66(Pt 5):o1189–90. doi: 10.1107/S1600536810014583 (PMC2979045; doi:10.1107/S1600536810014583)
Supplement: Supplementary file 2 [file e-66-o1189-Isup2.hkl]

# 
# h,k,l, Fc-squared, Fo-squared, sigma(Fo-squared) and status flag 
# 
data_I
_shelx_title '                                  hsy473 in P2(1)/c' 
_shelx_refln_list_code          4 
_shelx_F_calc_maximum      188.93 
_exptl_crystal_F_000       760.00 
_reflns_d_resolution_high  0.6211 
 
loop_ 
 _symmetry_equiv_pos_as_xyz 
 'x, y, z' 
 '-x, y+1/2, -z+1/2' 
 '-x, -y, -z' 
 'x, -y-1/2, z-1/2' 
 
_cell_length_a     8.9440 
_cell_length_b     6.2790 
_cell_length_c    27.0350 
_cell_angle_alpha  90.000 
_cell_angle_beta   94.471 
_cell_angle_gamma  90.000 
 
_shelx_F_squared_multiplier     1.000 
 
loop_ 
 _refln_index_h 
 _refln_index_k 
 _refln_index_l 
 _refln_F_squared_calc 
 _refln_F_squared_meas 
 _refln_F_squared_sigma 
 _refln_observed_status 
   2   0   0     5705.63     6055.01     61.68 o 
   3   0   0      730.98      761.26     10.91 o 
   4   0   0      383.19      517.99      9.66 o 
   5   0   0        7.02       11.61      2.21 o 
   6   0   0      628.17      734.07     41.26 o 
   7   0   0     1142.27     1165.00     13.82 o 
   8   0   0      798.43      565.48     21.73 o 
   9   0   0       58.22       21.44      7.42 o 
  10   0   0       57.20       59.21      6.64 o 
  11   0   0        5.32        1.46      5.89 o 
  12   0   0      416.90      406.43     15.33 o 
  13   0   0      745.30      861.10     49.47 o 
  14   0   0        2.41       -4.20     11.39 o 
   2   1   0    12523.61    12053.53     43.27 o 
   3   1   0     4847.15     5092.13     21.37 o 
   4   1   0    33007.57    34922.14    257.22 o 
   5   1   0     4277.20     4809.08     17.76 o 
   6   1   0      773.29      860.51      9.82 o 
   7   1   0        9.48        5.27      1.83 o 
   8   1   0      155.16      120.15      5.33 o 
   9   1   0     1425.75     1340.30     17.32 o 
  10   1   0       92.93       77.11      5.99 o 
  11   1   0      152.01      130.69      7.62 o 
  12   1   0      385.06      454.48     11.44 o 
  13   1   0      519.74      569.89     15.84 o 
  14   1   0       13.67       26.82     12.34 o 
   1   2   0     6847.94     7584.89    113.14 o 
   2   2   0     3079.61     3278.42     53.96 o 
   3   2   0      400.85      405.40     11.11 o 
   4   2   0      125.01      138.33      8.19 o 
   5   2   0        7.97        7.19      2.38 o 
   6   2   0      104.75      132.86      4.86 o 
   7   2   0      448.24      469.05      9.12 o 
   8   2   0      653.17      491.38     12.57 o 
   9   2   0       67.14       40.83      4.54 o 
  10   2   0       23.55       28.61      5.08 o 
  11   2   0       10.52       12.40      5.28 o 
  12   2   0      444.83      425.42     16.25 o 
  13   2   0      520.18      591.68     35.92 o 
   1   3   0      178.71      230.40      7.47 o 
   2   3   0     2435.98     2532.71     16.75 o 
   3   3   0     1838.88     1827.21     26.15 o 
   4   3   0    10013.24    10640.63     46.26 o 
   5   3   0     2330.55     2395.94     35.97 o 
   6   3   0      218.14      233.23      6.87 o 
   7   3   0       35.52       39.49      3.63 o 
   8   3   0      183.08      167.26      5.90 o 
   9   3   0      686.23      643.74     11.60 o 
  10   3   0       87.85       87.07      6.76 o 
  11   3   0       49.19       51.72      6.51 o 
  12   3   0      326.56      377.17     15.90 o 
  13   3   0      333.20      336.72     16.03 o 
   0   4   0    35695.87    36210.34    409.49 o 
   1   4   0     3136.86     3262.40     44.80 o 
   2   4   0      928.41     1022.91     27.03 o 
   3   4   0       12.28       11.85      3.33 o 
   4   4   0        7.51        9.67      6.60 o 
   5   4   0       28.73       25.31      4.88 o 
   6   4   0       36.27       31.47      4.33 o 
   7   4   0       12.46       16.87      4.29 o 
   8   4   0      388.78      350.82      8.57 o 
   9   4   0       74.69       58.25      5.22 o 
  10   4   0        0.28        3.12      5.32 o 
  11   4   0       14.98       12.43      6.48 o 
  12   4   0      385.82      368.30     16.44 o 
   1   5   0       87.88       93.23      5.20 o 
   2   5   0      297.22      277.65      9.40 o 
   3   5   0      352.81      323.58     10.22 o 
   4   5   0     2423.11     2451.24     39.38 o 
   5   5   0      726.54      683.98     22.76 o 
   6   5   0       31.74       42.25      8.89 o 
   7   5   0       21.66       19.46      5.89 o 
   8   5   0       90.85       88.53      6.74 o 
   9   5   0      241.69      222.49      9.98 o 
  10   5   0       55.88       56.53      7.17 o 
  11   5   0        5.73        0.29      7.95 o 
  12   5   0      215.49      256.15     15.18 o 
   0   6   0     7336.24     7365.34     49.93 o 
   1   6   0      883.79      885.70     14.48 o 
   2   6   0      249.32      243.50      7.50 o 
   3   6   0       10.91       19.55      4.90 o 
   4   6   0       57.53       62.05     10.84 o 
   5   6   0        1.44       -3.07     10.01 o 
   6   6   0       38.97       37.34     10.55 o 
   7   6   0        2.80        4.13      6.43 o 
   8   6   0      200.80      188.25     11.53 o 
   9   6   0       52.78       50.60      6.76 o 
  10   6   0        1.00        5.33      9.13 o 
  11   6   0        6.10       -1.40     12.02 o 
   1   7   0       76.00       81.63      5.54 o 
   2   7   0       72.37       75.18      5.87 o 
   3   7   0       79.09       71.15     12.47 o 
   4   7   0      708.12      699.91     27.35 o 
   5   7   0      163.70      164.60     17.09 o 
   6   7   0        4.41       15.75     11.77 o 
   7   7   0        6.69        0.51      8.35 o 
   8   7   0       21.27       33.78      8.60 o 
   9   7   0       83.48       89.14      9.28 o 
  10   7   0       21.01       30.97     15.57 o 
   0   8   0     2077.99     2092.15     30.40 o 
   1   8   0      215.69      197.14     10.11 o 
   2   8   0       59.75       62.06      9.02 o 
   3   8   0        4.20        4.09      8.23 o 
   4   8   0       32.01       13.78     11.25 o 
   5   8   0        3.85       17.56     12.70 o 
   6   8   0        5.15       -3.69     14.14 o 
   7   8   0        0.96        3.57     10.78 o 
   8   8   0       90.02       91.43     17.49 o 
   1   9   0       35.40       30.62     14.88 o 
   2   9   0       24.04       23.27     14.22 o 
   3   9   0       22.02       14.47     10.72 o 
   4   9   0      207.66      218.55     13.89 o 
   5   9   0       33.27       46.35     11.93 o 
 -14   1   1        0.66        6.91     11.42 o 
 -13   1   1        0.71       -3.00      7.61 o 
 -12   1   1        0.57        4.02      5.26 o 
 -11   1   1        3.81        4.02      5.29 o 
 -10   1   1        5.49        3.43      4.37 o 
  -9   1   1        0.68        5.65      4.23 o 
  -8   1   1        1.29        1.97      2.18 o 
  -7   1   1        0.00        1.32      1.65 o 
  -6   1   1        0.41        2.37      1.53 o 
  -5   1   1        0.50        1.87      1.44 o 
  -4   1   1      161.01      149.93      6.22 o 
  -3   1   1       18.07       17.35      2.33 o 
  -2   1   1      120.58      118.57      5.23 o 
   2   1   1      185.58      176.47      4.74 o 
   3   1   1      140.26      132.18      4.63 o 
   4   1   1      133.63      125.84      3.28 o 
   5   1   1       10.72       12.56      1.54 o 
   6   1   1        0.28        2.22      1.41 o 
   7   1   1        1.62        3.27      1.89 o 
   8   1   1        0.77        0.13      2.11 o 
   9   1   1        8.73        9.03      4.20 o 
  10   1   1        0.05        3.71      4.19 o 
  11   1   1        0.74        1.31      4.79 o 
  12   1   1        0.28        1.78      6.52 o 
  13   1   1        1.53       -1.54      7.84 o 
  14   1   1        0.07        0.55     12.56 o 
 -14   2   1        8.36        0.22     18.52 o 
 -13   2   1        0.33        0.34      9.18 o 
 -12   2   1        4.01        4.72      7.75 o 
 -11   2   1        6.72        5.10      5.20 o 
 -10   2   1        4.18        4.31      4.55 o 
  -9   2   1       52.46       46.57      3.98 o 
  -8   2   1       68.71       65.49      4.52 o 
  -7   2   1       16.90       16.71      2.26 o 
  -6   2   1        2.39        2.92      2.64 o 
  -5   2   1       58.89       57.78      4.14 o 
  -4   2   1      223.67      219.43      8.88 o 
  -3   2   1      138.53      151.53      9.66 o 
  -2   2   1      667.71      683.27     16.26 o 
  -1   2   1     1495.83     1466.94     38.04 o 
   0   2   1      493.39      412.77     35.15 o 
   1   2   1       55.23       46.06      2.72 o 
   2   2   1      457.45      491.41     10.78 o 
   3   2   1      184.00      188.41      8.43 o 
   4   2   1      274.76      274.75      7.06 o 
   5   2   1      122.34      124.95      4.48 o 
   6   2   1        0.32        2.78      2.58 o 
   7   2   1        0.05       -0.21      2.27 o 
   8   2   1       21.75       22.84      2.89 o 
   9   2   1       31.94       28.84      4.32 o 
  10   2   1        4.32       14.71      5.66 o 
  11   2   1        5.58        5.88      5.47 o 
  12   2   1       20.58       14.83      7.83 o 
  13   2   1        3.35       16.06     10.17 o 
 -13   3   1        4.14        8.61     10.85 o 
 -12   3   1        3.55        5.45      8.40 o 
 -11   3   1        8.23       13.43      5.42 o 
 -10   3   1       11.27       11.45      5.10 o 
  -9   3   1        3.23        8.04      3.77 o 
  -8   3   1        0.97        0.46      3.25 o 
  -7   3   1        0.57        1.45      2.82 o 
  -6   3   1        0.57       -2.12      3.12 o 
  -5   3   1       19.56       19.35      4.50 o 
  -4   3   1      254.23      250.88      8.13 o 
  -2   3   1      166.96      176.38     10.60 o 
  -1   3   1        0.78        0.43      3.24 o 
   0   3   1        6.77        6.66      3.04 o 
   1   3   1       23.87       26.12      3.71 o 
   2   3   1      165.99      170.63      6.79 o 
   3   3   1      248.14      256.50     10.83 o 
   4   3   1      282.39      255.66      8.22 o 
   5   3   1        0.56        8.22      3.29 o 
   6   3   1        2.85        1.18      3.29 o 
   7   3   1        4.10        2.35      2.99 o 
   8   3   1        0.00        2.67      3.39 o 
   9   3   1       22.67       23.24      4.07 o 
  10   3   1        0.48        1.65      5.08 o 
  11   3   1        0.15        0.70      5.58 o 
  12   3   1        1.04       10.56     10.25 o 
  13   3   1        8.01        0.72     14.41 o 
 -13   4   1        1.70        7.28     16.70 o 
 -12   4   1        8.02       14.89      9.27 o 
 -11   4   1        3.04        4.39      6.57 o 
 -10   4   1        0.01        4.43      5.41 o 
  -9   4   1       34.30       34.88      4.76 o 
  -8   4   1       25.51       27.81      4.20 o 
  -7   4   1       14.00       12.37      4.10 o 
  -6   4   1        0.07        0.48      4.85 o 
  -5   4   1       32.30       36.64      8.27 o 
  -4   4   1       74.32       65.77      8.91 o 
  -3   4   1        1.79        4.01      3.08 o 
  -2   4   1      107.86      117.21      5.06 o 
  -1   4   1      784.47      753.05     25.88 o 
   0   4   1      259.95      305.10     12.23 o 
   1   4   1       83.51       60.10      6.43 o 
   2   4   1      117.25      126.40      5.61 o 
   3   4   1        7.02        4.13      4.20 o 
   4   4   1       75.30       68.98      7.70 o 
   5   4   1       35.67       40.21      5.63 o 
   6   4   1        1.14        3.43      3.89 o 
   7   4   1        3.91        2.53      4.18 o 
   8   4   1        6.20       11.07      4.08 o 
   9   4   1       12.27       15.22      4.29 o 
  10   4   1        0.00       -3.48      5.20 o 
  11   4   1        0.53        2.68      6.71 o 
  12   4   1       31.06       23.08      9.86 o 
 -12   5   1        3.04       17.27     16.10 o 
 -11   5   1        0.81       -6.59      9.28 o 
 -10   5   1        1.05       -1.78      7.18 o 
  -9   5   1        2.68        3.22      5.43 o 
  -8   5   1        0.48        3.26      5.05 o 
  -7   5   1        1.28        1.03      5.28 o 
  -6   5   1        0.00        3.08      7.24 o 
  -5   5   1       47.43       58.98     10.63 o 
  -4   5   1       34.11       30.14      9.71 o 
  -3   5   1        0.16        3.39      3.87 o 
  -2   5   1       12.46       15.16      3.45 o 
  -1   5   1       18.92       18.32      3.36 o 
   0   5   1        1.16       -0.29      3.04 o 
   1   5   1       26.15       36.87      4.48 o 
   2   5   1        3.00        3.99      1.62 o 
   3   5   1       61.87       63.31      5.56 o 
   4   5   1      100.46       93.49     11.37 o 
   5   5   1       18.34       18.15      9.66 o 
   6   5   1        0.94        4.38      5.81 o 
   7   5   1        1.54        2.24      5.96 o 
   8   5   1        3.72       13.54      4.73 o 
   9   5   1        5.79        7.13      5.10 o 
  10   5   1        0.49        6.07      6.50 o 
  11   5   1        2.87       -1.08      9.88 o 
  12   5   1        1.60        4.83     17.71 o 
 -11   6   1        0.19        1.55     11.12 o 
 -10   6   1        3.98       -7.37      9.25 o 
  -9   6   1        5.41        6.98      6.68 o 
  -8   6   1        0.35       -0.21      7.42 o 
  -7   6   1        2.61        1.09      6.66 o 
  -6   6   1        0.04        6.97     10.33 o 
  -5   6   1        0.42        3.42      8.91 o 
  -4   6   1        2.15        4.33      7.86 o 
  -3   6   1       19.57       19.50      4.91 o 
  -2   6   1        1.28        2.65      3.46 o 
  -1   6   1      192.33      186.65      6.47 o 
   0   6   1      112.58      134.46      6.68 o 
   1   6   1       34.24       35.51      5.35 o 
   2   6   1        0.19        1.12      4.26 o 
   3   6   1       14.88       17.36      5.02 o 
   4   6   1        3.13       -0.84      9.67 o 
   5   6   1        0.35       10.72     10.45 o 
   6   6   1        0.06       -1.98      9.77 o 
   7   6   1        4.73        4.82      7.14 o 
   8   6   1        1.86        8.15      7.81 o 
   9   6   1        0.00        3.90      6.81 o 
  10   6   1        3.94       -2.55      9.04 o 
  11   6   1        2.25        1.48     11.55 o 
 -10   7   1        0.01        3.89     11.62 o 
  -9   7   1        0.73       -0.86      9.77 o 
  -8   7   1        1.17       12.31      9.41 o 
  -7   7   1        0.12        9.98      8.01 o 
  -6   7   1        0.28       -2.63     11.69 o 
  -5   7   1       26.21       26.83     10.77 o 
  -4   7   1        3.42       10.76      9.91 o 
  -3   7   1        0.70       -0.18      7.41 o 
  -2   7   1        0.16        2.57      4.29 o 
  -1   7   1        6.51       12.18      4.31 o 
   0   7   1        0.98        0.29      4.23 o 
   1   7   1        6.75       15.45      4.54 o 
   2   7   1        2.23        0.72      4.78 o 
   3   7   1       14.66       18.93     10.92 o 
   4   7   1       29.89       30.49     10.24 o 
   5   7   1       19.38       33.42     12.89 o 
   6   7   1        0.83        3.23      9.66 o 
   7   7   1        0.40        1.19      7.75 o 
   8   7   1        4.13       10.15      9.15 o 
   9   7   1        0.41        7.93      8.25 o 
  10   7   1        0.01       16.15     16.17 o 
  -8   8   1        4.37       14.63     17.59 o 
  -7   8   1        0.59        3.70      9.84 o 
  -6   8   1        0.46        7.35     13.81 o 
  -5   8   1        2.13        7.27      8.18 o 
  -4   8   1        0.00        1.88      8.62 o 
  -3   8   1       11.75        8.02      7.91 o 
  -2   8   1        7.60        8.41      7.91 o 
  -1   8   1       52.83       59.92      7.52 o 
   0   8   1       55.64       98.90      9.23 o 
   1   8   1       15.68       22.12      7.31 o 
   2   8   1       10.75       13.18      7.71 o 
   3   8   1       10.16       10.30      9.05 o 
   4   8   1        0.69       12.10      8.17 o 
   5   8   1        4.12        6.27     13.34 o 
   6   8   1        0.02       14.25     13.24 o 
   7   8   1        2.19        7.94     11.08 o 
   8   8   1        5.90       16.50     17.79 o 
  -6   9   1        0.27        0.12     20.00 o 
  -5   9   1        6.94        2.92     11.16 o 
  -4   9   1        1.95       23.65     13.03 o 
  -3   9   1        0.74        5.14     10.86 o 
  -2   9   1        1.22        6.13     12.54 o 
  -1   9   1        0.62       13.23     13.20 o 
   0   9   1        0.57        5.33      8.68 o 
   1   9   1        0.89       17.91     14.52 o 
   2   9   1        2.00        2.09     14.34 o 
   3   9   1        5.64        2.87      9.99 o 
   4   9   1        9.90       20.26     10.50 o 
   5   9   1        8.42        8.69     11.77 o 
   6   9   1        2.47       11.08     20.37 o 
 -14   0   2      105.82      126.18     16.96 o 
 -13   0   2      141.22      146.99     12.12 o 
 -12   0   2        1.76       11.03      7.47 o 
 -11   0   2        4.76        3.48      6.20 o 
 -10   0   2        3.46        9.12      5.75 o 
  -9   0   2      881.86      745.38     15.86 o 
  -8   0   2       73.90       73.63      8.32 o 
  -7   0   2      129.55      166.85      9.80 o 
  -6   0   2     2347.89     2595.98     32.58 o 
  -5   0   2     1531.40     1830.88     30.53 o 
  -4   0   2       83.69       54.76      2.25 o 
  -3   0   2       40.78       49.42      1.16 o 
   2   0   2      270.21      369.70      4.60 o 
   3   0   2      657.44      717.20      8.45 o 
   4   0   2     2369.12     2413.12     12.67 o 
   5   0   2      224.71      282.41      7.62 o 
   6   0   2       21.85       22.21      2.99 o 
   7   0   2      810.94      830.19     12.69 o 
   8   0   2      725.18      711.63     12.30 o 
   9   0   2        0.35        1.26      3.67 o 
  10   0   2       53.98       47.15      6.33 o 
  11   0   2       14.37       13.20      6.62 o 
  12   0   2      269.77      289.28     13.62 o 
  13   0   2      591.81      638.60     20.10 o 
  14   0   2       55.88       75.83     16.36 o 
 -14   1   2       40.74       41.54     14.24 o 
 -13   1   2      496.92      561.32     16.58 o 
 -12   1   2       23.15       23.85      5.36 o 
 -11   1   2       48.19       49.47      6.11 o 
 -10   1   2       95.48       77.46      6.02 o 
  -9   1   2       83.45       63.70      5.48 o 
  -8   1   2        0.78        4.49      1.92 o 
  -7   1   2      158.99      157.73      4.13 o 
  -6   1   2      594.76      598.01      7.45 o 
  -5   1   2     1173.62     1392.91      8.84 o 
  -4   1   2     1270.94     1366.32      8.68 o 
  -3   1   2     1179.05     1251.14     48.26 o 
  -2   1   2     3893.15     4082.66     59.62 o 
   2   1   2      542.82      498.58      4.65 o 
   3   1   2     5510.22     5862.30     19.94 o 
   4   1   2     1042.23     1125.57      7.55 o 
   5   1   2       82.56      108.79      2.61 o 
   6   1   2      651.97      699.78      6.85 o 
   7   1   2      101.32      107.71      3.08 o 
   8   1   2       40.73       29.71      2.61 o 
   9   1   2      130.29       97.63      5.91 o 
  10   1   2      115.09       97.70      6.22 o 
  11   1   2       86.34       91.48      6.83 o 
  12   1   2      120.88      115.64     10.31 o 
  13   1   2       43.88       39.63      7.98 o 
  14   1   2      139.99      156.77     21.13 o 
 -14   2   2       88.19      100.47     17.75 o 
 -13   2   2       81.62       93.10     11.00 o 
 -12   2   2       23.88       45.09      9.11 o 
 -11   2   2        0.55        4.02      6.44 o 
 -10   2   2        0.85       -1.26      4.46 o 
  -9   2   2      597.30      524.17      9.42 o 
  -8   2   2       58.36       57.89      3.80 o 
  -7   2   2       27.67       42.10      3.00 o 
  -6   2   2      824.09      903.43      7.43 o 
  -5   2   2      377.71      415.35      6.15 o 
  -4   2   2      281.22      288.32      7.21 o 
  -3   2   2      256.52      293.24      8.75 o 
  -2   2   2     1287.29     1344.79     19.63 o 
  -1   2   2     2005.64     2214.08     11.10 o 
   0   2   2     2290.69     2435.36     20.24 o 
   1   2   2     5035.29     5337.19     28.93 o 
   2   2   2       45.65       64.11      4.46 o 
   3   2   2      387.07      360.70     11.01 o 
   4   2   2     1308.35     1337.89     14.70 o 
   5   2   2      161.35      183.79      5.20 o 
   6   2   2       15.38       22.59      3.02 o 
   7   2   2      219.50      225.26      5.26 o 
   8   2   2      676.23      660.61     12.67 o 
   9   2   2        0.24        4.33      3.92 o 
  10   2   2       35.49       30.19      6.60 o 
  11   2   2        5.19       10.35      6.31 o 
  12   2   2      243.70      252.42     18.04 o 
  13   2   2      413.70      398.66     24.47 o 
 -13   3   2      408.02      478.60     23.48 o 
 -12   3   2        0.14        6.88      7.98 o 
 -11   3   2       44.94       45.38      6.22 o 
 -10   3   2      134.51      125.78     10.32 o 
  -9   3   2       64.41       56.18      4.55 o 
  -8   3   2       15.03        8.10      3.38 o 
  -7   3   2      148.54      132.18      5.01 o 
  -6   3   2      310.02      297.18      7.40 o 
  -5   3   2      775.65      921.46     14.58 o 
  -4   3   2      265.38      297.07      8.98 o 
  -3   3   2      899.29     1045.60     12.80 o 
  -2   3   2      601.59      601.84     10.93 o 
  -1   3   2      229.21      195.94      3.92 o 
   0   3   2      225.07      244.61      4.87 o 
   1   3   2     3542.14     4018.06    112.36 o 
   2   3   2        4.63       10.85      3.82 o 
   3   3   2      558.26      550.33     14.90 o 
   4   3   2      329.98      357.04     13.31 o 
   5   3   2      376.45      392.76      8.24 o 
   6   3   2      195.73      202.41     16.37 o 
   7   3   2       42.83       45.10      4.31 o 
   8   3   2       22.21       19.71      2.84 o 
   9   3   2       75.85       56.47      4.73 o 
  10   3   2       67.68       50.61      6.40 o 
  11   3   2       10.12       10.14      5.98 o 
  12   3   2      126.77      143.15     11.12 o 
  13   3   2       20.91       29.64     15.93 o 
 -13   4   2       18.80       30.73     11.83 o 
 -12   4   2       87.44       99.67     10.81 o 
 -11   4   2       21.34       22.35      6.52 o 
 -10   4   2       27.17       20.04      5.54 o 
  -9   4   2      204.36      165.99      6.87 o 
  -8   4   2       34.41       34.08      4.30 o 
  -7   4   2        5.99        4.59      4.15 o 
  -6   4   2       22.05       18.37      5.17 o 
  -5   4   2        0.21        1.70      7.15 o 
  -4   4   2      266.53      265.31     12.48 o 
  -3   4   2      355.23      382.12     11.03 o 
  -2   4   2      163.47      162.74      6.65 o 
  -1   4   2      731.97      820.67     11.41 o 
   0   4   2      119.24      117.67      4.68 o 
   1   4   2     3255.35     3452.83     51.61 o 
   2   4   2        0.36        4.47      4.49 o 
   3   4   2       54.97       51.67      5.55 o 
   4   4   2      434.80      435.92     15.73 o 
   5   4   2       95.21      107.55      7.14 o 
   6   4   2      102.31      113.29      6.11 o 
   7   4   2        0.04        3.72      4.24 o 
   8   4   2      383.70      378.51      9.04 o 
   9   4   2        0.18       -2.13      4.43 o 
  10   4   2       10.27       11.56      5.62 o 
  11   4   2        0.36        3.12      6.39 o 
  12   4   2      155.19      157.28     11.04 o 
 -12   5   2        9.74       17.86     15.62 o 
 -11   5   2       35.99       35.59     15.83 o 
 -10   5   2      112.85       99.38     10.19 o 
  -9   5   2       40.94       34.61      5.79 o 
  -8   5   2       28.95       31.56      5.63 o 
  -7   5   2       76.51       63.62      6.84 o 
  -6   5   2       62.74       71.24     10.32 o 
  -5   5   2      375.18      415.61     18.33 o 
  -4   5   2       31.88       40.42      9.59 o 
  -3   5   2      531.12      567.50     22.83 o 
  -2   5   2       59.69       56.42      4.10 o 
  -1   5   2       31.17       20.98      3.29 o 
   0   5   2       36.95       35.63      3.54 o 
   1   5   2     1116.64     1251.93     11.99 o 
   2   5   2       14.34       21.89      4.21 o 
   3   5   2        9.33        8.38      4.50 o 
   4   5   2       45.89       59.51      9.53 o 
   5   5   2      302.86      325.32     16.41 o 
   6   5   2       56.31       48.30      7.04 o 
   7   5   2       14.62        6.77      4.59 o 
   8   5   2        3.63        7.54      4.37 o 
   9   5   2       54.49       50.40      5.74 o 
  10   5   2       28.94       17.98      6.77 o 
  11   5   2        0.62       -1.00      7.95 o 
  12   5   2       82.84      108.57     18.05 o 
 -11   6   2       19.05        9.27     17.85 o 
 -10   6   2       32.64       30.95     10.47 o 
  -9   6   2       52.82       50.06      7.02 o 
  -8   6   2       21.09       19.88      7.05 o 
  -7   6   2       15.98       15.34      6.89 o 
  -6   6   2        0.36       17.54      9.02 o 
  -5   6   2        4.87        3.21      9.48 o 
  -4   6   2       74.14       56.70     11.05 o 
  -3   6   2      170.91      190.39     18.33 o 
  -2   6   2        0.56        3.46      3.22 o 
  -1   6   2      317.48      340.78      7.70 o 
   0   6   2       26.93       17.49      4.95 o 
   1   6   2     1173.15     1180.01     13.44 o 
   2   6   2        6.69       13.74      5.14 o 
   3   6   2        0.49        0.02      4.91 o 
   4   6   2      126.61      116.38     11.86 o 
   5   6   2       60.25       56.42     10.69 o 
   6   6   2       52.28       48.11      7.88 o 
   7   6   2        0.76       -4.59      6.47 o 
   8   6   2       96.93       76.81      9.12 o 
   9   6   2        0.03        4.33      6.74 o 
  10   6   2        3.42       -4.09      9.34 o 
  11   6   2        4.26       -2.19     11.33 o 
 -10   7   2       50.55       44.50     12.35 o 
  -9   7   2       20.83        8.85      9.28 o 
  -8   7   2       13.26       18.46      9.25 o 
  -7   7   2       19.49       12.90      8.48 o 
  -6   7   2        0.43       -0.16     10.39 o 
  -5   7   2      147.78      167.25     16.67 o 
  -4   7   2       16.57       12.54     11.23 o 
  -3   7   2      235.08      216.26     15.62 o 
  -2   7   2       13.95        9.61      5.54 o 
  -1   7   2        4.39       10.29      4.28 o 
   0   7   2        0.65        0.62      4.42 o 
   1   7   2      383.52      394.83      9.04 o 
   2   7   2        2.06        1.53      4.88 o 
   3   7   2        2.72        7.55      6.19 o 
   4   7   2       11.20        6.71     10.98 o 
   5   7   2      107.94       92.77     14.09 o 
   6   7   2       23.43       25.18      8.76 o 
   7   7   2        6.85        9.17      8.30 o 
   8   7   2        0.18        3.15      9.75 o 
   9   7   2       40.45       49.16      8.92 o 
  10   7   2       12.10        8.87     16.52 o 
  -8   8   2       14.29        8.55     11.92 o 
  -7   8   2        8.05       17.38      9.93 o 
  -6   8   2        0.47        6.22     11.58 o 
  -5   8   2        0.03       -4.25      8.53 o 
  -4   8   2       12.13       13.71      8.00 o 
  -3   8   2       49.92       65.48      9.45 o 
  -2   8   2       15.04       10.78      7.42 o 
  -1   8   2      172.64      177.31      9.96 o 
   0   8   2       44.84       58.50      7.52 o 
   1   8   2      342.10      305.57     13.42 o 
   2   8   2       15.90       23.43      8.48 o 
   3   8   2        0.50        0.68      7.49 o 
   4   8   2       23.74       18.46      8.46 o 
   5   8   2       33.82       43.96     13.83 o 
   6   8   2       13.88        9.98      8.70 o 
   7   8   2        1.27       -1.66     10.91 o 
   8   8   2       10.63        6.88     17.74 o 
  -5   9   2       45.63       62.51     11.31 o 
  -4   9   2       11.25       21.35     11.12 o 
  -3   9   2       85.42       79.25     11.48 o 
  -2   9   2        3.13        6.75      9.27 o 
  -1   9   2       10.19       23.02      9.06 o 
   0   9   2        0.02        2.51     12.01 o 
   1   9   2      120.61      130.56     18.83 o 
   2   9   2        0.60        1.16     14.53 o 
   3   9   2        6.33       10.08     12.85 o 
   4   9   2        5.67        6.47     14.80 o 
   5   9   2       28.98       18.95     17.21 o 
   6   9   2        7.47       -0.36     19.99 o 
 -14   1   3        0.00        5.65     16.75 o 
 -13   1   3        0.83       10.28      7.58 o 
 -12   1   3        2.12        0.13      5.33 o 
 -11   1   3        1.85        0.37      4.89 o 
 -10   1   3        8.12        8.48      3.59 o 
  -9   1   3        2.32        4.88      3.93 o 
  -8   1   3        0.09        4.39      3.38 o 
  -7   1   3        3.48        4.07      1.25 o 
  -6   1   3        3.43        3.75      1.00 o 
  -5   1   3        2.56        3.35      0.94 o 
  -4   1   3       72.51       67.96      2.16 o 
  -3   1   3      202.49      197.58      4.83 o 
  -2   1   3        1.33        1.80      1.69 o 
   2   1   3      114.15      110.70      2.63 o 
   3   1   3      355.22      338.13      5.61 o 
   4   1   3        9.83       11.96      1.59 o 
   5   1   3        6.06        6.41      1.52 o 
   6   1   3        0.04        2.01      1.54 o 
   7   1   3        1.34        1.68      1.84 o 
   8   1   3        4.65        5.45      2.14 o 
   9   1   3       11.13        9.77      3.01 o 
  10   1   3        6.65        4.19      4.20 o 
  11   1   3        0.02       -0.84      6.08 o 
  12   1   3        0.03        1.91      7.61 o 
  13   1   3        0.94       -4.76      9.57 o 
  14   1   3        0.11       17.96     18.06 o 
 -14   2   3        8.28       16.78     16.45 o 
 -13   2   3        1.40       -2.24      9.33 o 
 -12   2   3        4.85        7.45      7.78 o 
 -11   2   3        0.51        5.67      6.61 o 
 -10   2   3        3.12        0.08      4.33 o 
  -9   2   3       20.40       26.56      4.74 o 
  -8   2   3       94.17       79.25      3.72 o 
  -7   2   3       48.10       45.57      2.37 o 
  -6   2   3        0.04        0.73      1.36 o 
  -5   2   3        0.51        0.89      2.01 o 
  -4   2   3       96.06       99.75      3.80 o 
  -3   2   3       81.31       82.24      5.22 o 
  -2   2   3      417.04      433.00      4.43 o 
  -1   2   3      763.66      806.73      6.71 o 
   0   2   3       12.68       20.70      4.84 o 
   1   2   3      120.55      119.33      4.30 o 
   2   2   3      124.47      123.80      5.31 o 
   3   2   3       87.82       86.63      4.40 o 
   4   2   3      145.94      145.66      5.58 o 
   5   2   3      264.12      248.99      6.08 o 
   6   2   3       13.47       14.55      3.05 o 
   7   2   3       13.46       13.21      2.67 o 
   8   2   3        5.14        7.74      2.80 o 
   9   2   3       21.86       20.49      4.31 o 
  10   2   3       16.33       15.37      6.24 o 
  11   2   3        3.77        5.84      6.18 o 
  12   2   3       16.12        8.20      7.80 o 
  13   2   3        1.33        7.02     13.22 o 
 -13   3   3        4.88        3.38     10.76 o 
 -12   3   3       12.37       16.06      8.26 o 
 -11   3   3        5.81        5.70      5.38 o 
 -10   3   3       16.97       12.88      5.10 o 
  -9   3   3        1.81        2.50      4.16 o 
  -8   3   3        0.85        3.18      3.32 o 
  -7   3   3        9.26        7.92      2.97 o 
  -6   3   3        9.66       15.69      3.28 o 
  -5   3   3        4.47        3.62      3.58 o 
  -4   3   3       78.66       82.89      5.40 o 
  -3   3   3      287.85      304.24      6.59 o 
  -2   3   3       12.70        9.99      1.28 o 
  -1   3   3       23.53       21.82      2.32 o 
   0   3   3       31.47       28.02      2.82 o 
   1   3   3       91.07       79.78      3.26 o 
   2   3   3      146.37      155.03      7.13 o 
   3   3   3      530.60      510.28     14.64 o 
   4   3   3        3.88        9.84      5.73 o 
   5   3   3        3.88        9.00      3.66 o 
   6   3   3        4.26        3.91      4.20 o 
   7   3   3        4.42        4.84      3.62 o 
   8   3   3        9.74       12.13      3.00 o 
   9   3   3       22.83       22.55      4.66 o 
  10   3   3       18.39       22.81      5.71 o 
  11   3   3        0.01       -3.05      5.91 o 
  12   3   3        0.64        5.82      7.13 o 
  13   3   3        4.32        3.01     16.19 o 
 -13   4   3        0.20        3.73     11.27 o 
 -12   4   3        8.89        9.18      8.88 o 
 -11   4   3        0.06        0.06      6.26 o 
 -10   4   3        1.34        1.16      5.41 o 
  -9   4   3        9.54        7.07      4.40 o 
  -8   4   3       49.78       51.50      4.65 o 
  -7   4   3       17.27       15.29      4.32 o 
  -6   4   3        0.60       -2.17      6.83 o 
  -5   4   3        0.02        1.60      5.31 o 
  -4   4   3       56.01       54.34      8.40 o 
  -3   4   3        5.29        5.64      2.46 o 
  -2   4   3       81.11       87.62      4.25 o 
  -1   4   3      187.24      197.73      5.13 o 
   0   4   3        1.33        5.53      3.74 o 
   1   4   3       28.95       18.64      5.41 o 
   2   4   3       90.96       80.71      6.48 o 
   3   4   3        8.03       10.52      4.64 o 
   4   4   3       16.80       20.05      5.09 o 
   5   4   3      100.52       96.27      5.44 o 
   6   4   3        0.84       -0.28      3.90 o 
   7   4   3        7.94        7.21      4.48 o 
   8   4   3        7.14        6.59      3.95 o 
   9   4   3        7.97       14.34      4.58 o 
  10   4   3        7.28       11.93      5.68 o 
  11   4   3        0.02       -0.63      6.62 o 
  12   4   3       13.24       12.24      9.92 o 
 -12   5   3       14.47       25.24     14.51 o 
 -11   5   3        3.47       -1.97      8.94 o 
 -10   5   3        1.76        1.81      8.05 o 
  -9   5   3        1.74       -2.46      5.74 o 
  -8   5   3        0.83       11.51      5.36 o 
  -7   5   3        6.13        3.11      5.43 o 
  -6   5   3        4.98        2.73      8.33 o 
  -5   5   3        2.78       -2.54      8.19 o 
  -4   5   3        0.01        2.75      8.04 o 
  -3   5   3       29.46       32.66      3.63 o 
  -2   5   3        8.63        9.94      3.19 o 
  -1   5   3        2.50       -0.19      2.89 o 
   0   5   3       30.56       29.22      2.70 o 
   1   5   3       57.51       53.97      3.45 o 
   2   5   3       11.29       11.90      5.59 o 
   3   5   3       69.49       71.16      5.97 o 
   4   5   3        2.69        2.43      6.51 o 
   5   5   3        0.73       -1.62      8.32 o 
   6   5   3        4.71        5.94      5.43 o 
   7   5   3        0.55       -0.16      4.67 o 
   8   5   3        1.15        3.54      4.51 o 
   9   5   3        2.05        3.53      4.67 o 
  10   5   3        4.88        2.99      6.18 o 
  11   5   3        0.40       -4.10      7.63 o 
  12   5   3        0.84        9.80     17.80 o 
 -11   6   3        1.38        0.48     11.01 o 
 -10   6   3        0.00        2.90      9.34 o 
  -9   6   3        0.46        9.84      7.59 o 
  -8   6   3        2.72        4.67      7.70 o 
  -7   6   3        0.07        7.36      9.74 o 
  -6   6   3        0.04       14.30      8.74 o 
  -5   6   3        0.50       15.70      9.80 o 
  -4   6   3        7.24       15.68     10.02 o 
  -3   6   3        6.98        8.61      7.91 o 
  -2   6   3        0.35        0.10      3.34 o 
  -1   6   3        1.82        5.49      3.55 o 
   0   6   3        0.33       -4.35      4.35 o 
   1   6   3        4.55       -5.83      5.83 o 
   2   6   3        9.45       12.03      4.81 o 
   3   6   3        3.36        6.01      4.86 o 
   4   6   3        2.26        1.49      9.63 o 
   5   6   3        7.29       10.13     10.42 o 
   6   6   3        3.31        1.50      6.96 o 
   7   6   3        2.43        0.39      7.11 o 
   8   6   3        1.06       -1.00      7.90 o 
   9   6   3        0.60        5.45      6.57 o 
  10   6   3        0.17       -2.40      9.80 o 
  11   6   3        2.39        6.71     18.09 o 
 -10   7   3        0.00        2.71     12.27 o 
  -9   7   3        3.79        2.75      9.87 o 
  -8   7   3        0.45        4.88     10.68 o 
  -7   7   3        4.68        1.02     12.27 o 
  -6   7   3        3.52        1.15     11.39 o 
  -5   7   3        3.83       -0.21     10.10 o 
  -4   7   3        5.04       11.47      6.94 o 
  -3   7   3        1.50        4.47      7.09 o 
  -2   7   3        1.22        3.69      5.17 o 
  -1   7   3        3.81        4.10      4.13 o 
   0   7   3        7.61       11.40      4.47 o 
   1   7   3       27.97       37.66      5.06 o 
   2   7   3        0.55        0.04      4.90 o 
   3   7   3        3.41        4.59      6.36 o 
   4   7   3        4.71        2.29     10.89 o 
   5   7   3        1.65        6.76     12.61 o 
   6   7   3        0.10       -1.33      8.31 o 
   7   7   3        0.63        1.74      8.76 o 
   8   7   3        0.04       -6.63      9.63 o 
   9   7   3        0.19        4.12      8.93 o 
  -8   8   3        0.01        6.63     11.36 o 
  -7   8   3        1.47       -1.52     15.65 o 
  -6   8   3        0.11        4.17      9.70 o 
  -5   8   3        2.83        6.03      8.68 o 
  -4   8   3        0.24       12.93      9.83 o 
  -3   8   3        5.76        8.83      8.62 o 
  -2   8   3        0.20        4.06      6.23 o 
  -1   8   3        1.64       12.48      6.57 o 
   0   8   3        0.77        3.40      6.49 o 
   1   8   3        1.91        9.56      6.37 o 
   2   8   3        0.01       -3.78      8.21 o 
   3   8   3        1.99        9.64      7.65 o 
   4   8   3        2.30        0.66     12.70 o 
   5   8   3        0.50        2.31     11.00 o 
   6   8   3        2.99        7.92      9.35 o 
   7   8   3        0.65       -3.05     10.36 o 
   8   8   3        0.01       -7.45     18.19 o 
  -5   9   3        3.72       17.55     10.90 o 
  -4   9   3        1.70        2.68     10.82 o 
  -3   9   3        0.70        5.28     13.93 o 
  -2   9   3        0.07        3.34     10.16 o 
  -1   9   3        4.86        4.22      8.99 o 
   0   9   3        1.33        8.90     12.40 o 
   1   9   3        8.66       27.27     14.89 o 
   2   9   3        0.61        8.43     14.70 o 
   3   9   3        0.37        0.25     12.79 o 
   4   9   3        1.81        7.29     10.40 o 
   5   9   3        0.73       -8.23     17.17 o 
   6   9   3        0.33        4.94     18.97 o 
 -14   0   4       73.61       60.19     15.44 o 
 -13   0   4        7.15        3.10      9.10 o 
 -12   0   4      777.98      807.55     20.39 o 
 -11   0   4      109.54      113.69      9.02 o 
 -10   0   4       58.80       65.51      9.11 o 
  -9   0   4      363.18      290.34     17.59 o 
  -8   0   4       79.90       62.61      7.28 o 
  -7   0   4      166.26      220.76     11.51 o 
  -6   0   4        4.25       19.79      4.44 o 
  -4   0   4     1467.25     1948.99     11.83 o 
  -3   0   4      240.43      230.46      3.43 o 
   2   0   4     1022.75     1103.99     13.17 o 
   3   0   4      170.14      212.76      3.16 o 
   4   0   4      791.07      946.91     10.94 o 
   5   0   4     1375.85     1526.78     14.36 o 
   6   0   4      463.12      500.62      9.26 o 
   7   0   4      564.07      580.24     10.78 o 
   8   0   4      425.79      434.20     10.13 o 
   9   0   4      478.69      469.97     11.14 o 
  10   0   4        1.00        2.81      6.80 o 
  11   0   4        3.44        2.03      6.20 o 
  12   0   4      225.64      221.10     12.39 o 
  13   0   4      204.24      224.26     20.64 o 
 -14   1   4       12.38       11.61     15.04 o 
 -13   1   4      641.30      722.38     17.15 o 
 -12   1   4      202.31      206.80     10.66 o 
 -11   1   4        9.45        7.65      4.34 o 
 -10   1   4        6.05       11.15      3.37 o 
  -9   1   4        7.82        5.49      3.05 o 
  -8   1   4      995.48      752.74     12.33 o 
  -7   1   4      320.20      292.59      6.01 o 
  -6   1   4      111.35      130.24      2.78 o 
  -5   1   4       27.89       40.22      1.73 o 
  -4   1   4      316.30      275.28      4.59 o 
  -3   1   4      215.44      190.67      3.56 o 
  -2   1   4      577.07      576.45      6.04 o 
  -1   1   4     8321.83     9146.49     45.38 o 
   1   1   4    13887.51    13951.38    123.57 o 
   2   1   4     3762.62     4214.93     25.53 o 
   3   1   4      732.71      651.15      7.45 o 
   4   1   4      541.51      562.07      6.25 o 
   5   1   4      913.54      885.30      6.78 o 
   6   1   4      207.47      195.81      3.74 o 
   7   1   4      709.37      714.58      7.16 o 
   9   1   4      397.92      306.61      6.97 o 
  10   1   4       23.44       24.66      4.69 o 
  11   1   4       18.72       27.23      6.41 o 
  12   1   4       62.99       66.31      9.01 o 
  13   1   4       27.72       31.00      9.57 o 
 -13   2   4        3.03        2.18      9.38 o 
 -12   2   4      743.68      775.58     21.28 o 
 -11   2   4       44.57       55.85     10.20 o 
 -10   2   4       19.09       18.12      4.71 o 
  -9   2   4      255.98      210.11      8.46 o 
  -8   2   4       50.04       40.96      3.35 o 
  -7   2   4      128.86      139.54      4.61 o 
  -6   2   4       35.27       38.61      1.70 o 
  -5   2   4        0.37        1.34      2.22 o 
  -4   2   4     1061.78     1220.89     15.11 o 
  -3   2   4      131.93      125.22      3.20 o 
  -2   2   4        3.97        4.26      1.38 o 
  -1   2   4      166.71      199.53      6.62 o 
   0   2   4       54.64       73.01      5.39 o 
   1   2   4     3157.95     3107.11     19.44 o 
   2   2   4       28.25       29.15      3.28 o 
   3   2   4      406.88      454.06      7.00 o 
   4   2   4      379.19      434.04      7.28 o 
   5   2   4      737.09      827.32      8.93 o 
   6   2   4      273.08      289.78      6.90 o 
   7   2   4      178.05      188.94      5.69 o 
   8   2   4      129.72      119.11      4.61 o 
   9   2   4      322.59      293.25      8.55 o 
  10   2   4        0.00       -2.04      4.45 o 
  11   2   4        0.00       -1.51      6.54 o 
  12   2   4      175.55      164.81     11.59 o 
  13   2   4      210.76      266.58     21.59 o 
 -13   3   4      532.87      600.76     20.04 o 
 -12   3   4      103.00      109.96     11.21 o 
 -11   3   4        2.06        4.96      7.12 o 
 -10   3   4        0.09       -1.62      4.62 o 
  -9   3   4       18.49       15.01      4.44 o 
  -8   3   4      714.52      642.92      9.85 o 
  -7   3   4       46.90       37.57      3.49 o 
  -6   3   4        1.19        2.58      3.82 o 
  -5   3   4      179.90      186.20      7.11 o 
  -4   3   4      154.98      178.99     17.49 o 
  -3   3   4        6.40        8.85      3.07 o 
  -2   3   4      227.70      241.73      2.94 o 
  -1   3   4     1768.41     1877.86      9.78 o 
   0   3   4     1936.34     2341.57     25.45 o 
   1   3   4     2097.61     2350.16     24.75 o 
   2   3   4      477.62      544.12      9.40 o 
   3   3   4      199.23      195.52     10.05 o 
   4   3   4      171.74      158.11     11.94 o 
   5   3   4       51.64       45.78      4.91 o 
   6   3   4        3.02        1.43      5.29 o 
   7   3   4      185.62      178.41      8.84 o 
   8   3   4       12.84       12.71      3.17 o 
   9   3   4      243.05      215.11      8.10 o 
  10   3   4        5.63        9.56      4.73 o 
  11   3   4        0.46        4.48      5.68 o 
  12   3   4        6.78       15.03      9.49 o 
  13   3   4       12.99       18.10     14.89 o 
 -13   4   4        0.00        2.46     11.99 o 
 -12   4   4      540.38      531.26     19.15 o 
 -11   4   4        1.97       -1.95      6.56 o 
 -10   4   4        0.12       -5.58      5.58 o 
  -9   4   4      102.82       94.02      8.42 o 
  -8   4   4       19.09       16.50      4.16 o 
  -7   4   4       64.85       59.48      5.08 o 
  -6   4   4       67.91       78.87      9.85 o 
  -5   4   4       54.27       63.32      9.01 o 
  -4   4   4      627.24      646.86     18.52 o 
  -3   4   4       77.20       75.77      3.04 o 
  -2   4   4       12.66       15.69      2.94 o 
  -1   4   4        0.05        3.83      2.16 o 
   0   4   4      104.95      132.40      4.90 o 
   1   4   4      132.86       99.27      6.37 o 
   2   4   4       66.76       57.90      6.35 o 
   3   4   4      320.63      332.64     11.56 o 
   4   4   4       80.61       80.79      6.27 o 
   5   4   4      251.14      261.06      7.85 o 
   6   4   4       94.20       83.31      6.12 o 
   7   4   4        0.26       -0.52      4.09 o 
   8   4   4        0.05        3.47      3.81 o 
   9   4   4      142.60      134.95      6.65 o 
  10   4   4        1.95        3.63      4.93 o 
  11   4   4       10.33       16.42      6.85 o 
  12   4   4       93.19       97.70     11.30 o 
 -12   5   4       45.38       38.06     14.82 o 
 -11   5   4        0.55       -3.48      9.17 o 
 -10   5   4        1.26        4.27      7.78 o 
  -9   5   4       19.14       20.18      6.88 o 
  -8   5   4      302.02      273.09      9.61 o 
  -7   5   4        5.20       -0.55      9.03 o 
  -6   5   4        0.06        4.18      8.10 o 
  -5   5   4      210.77      185.09     13.56 o 
  -4   5   4       65.67       77.10      9.84 o 
  -3   5   4        4.23        9.66      2.93 o 
  -2   5   4      126.36      132.19      4.47 o 
  -1   5   4      229.54      218.25      5.62 o 
   0   5   4      848.64      924.92     11.91 o 
   1   5   4      180.44      189.53      4.83 o 
   2   5   4       22.98       28.35      4.75 o 
   3   5   4       17.18       24.44      4.97 o 
   4   5   4       11.76       12.96      8.62 o 
   5   5   4       15.19       11.24      8.54 o 
   6   5   4       39.73       36.63     12.81 o 
   7   5   4       37.79       42.52      5.51 o 
   8   5   4       41.92       41.52      4.85 o 
   9   5   4       79.15       66.60      6.18 o 
  10   5   4        0.88        2.89      6.54 o 
  11   5   4       20.46       24.49     10.14 o 
  12   5   4        1.07       -7.39     18.22 o 
 -11   6   4        0.00       -1.42     11.55 o 
 -10   6   4        1.87        6.85      9.70 o 
  -9   6   4       39.38       42.91      8.16 o 
  -8   6   4        8.12        4.90      7.88 o 
  -7   6   4       20.81       22.14     11.94 o 
  -6   6   4       27.60       30.60     11.42 o 
  -5   6   4       16.43       17.20      8.75 o 
  -4   6   4      234.61      212.50     15.38 o 
  -3   6   4       31.67       28.56      4.93 o 
  -2   6   4       14.22       15.86      3.45 o 
  -1   6   4       44.87       50.09      4.27 o 
   0   6   4       61.13       49.96      4.76 o 
   1   6   4        6.09       13.11      5.70 o 
   2   6   4        3.06        6.49      6.18 o 
   3   6   4      100.86       94.21      7.26 o 
   4   6   4       22.59       18.37      8.37 o 
   5   6   4       86.23       74.18     12.44 o 
   6   6   4       22.00        9.44      6.62 o 
   7   6   4       13.09       10.84      6.98 o 
   8   6   4        5.44        9.33      7.84 o 
   9   6   4       70.92       72.68      7.69 o 
  10   6   4        1.67        1.52     10.02 o 
  11   6   4       18.11       18.98     18.75 o 
  -9   7   4        9.69       -1.17     10.14 o 
  -8   7   4       83.48       81.42     10.25 o 
  -7   7   4        2.68        6.66     12.31 o 
  -6   7   4        5.05        7.14     10.69 o 
  -5   7   4       99.69       80.65     14.23 o 
  -4   7   4       30.57       21.92     13.25 o 
  -3   7   4        3.61        0.58      6.84 o 
  -2   7   4       48.74       52.70      6.12 o 
  -1   7   4       91.03      100.42      8.25 o 
   0   7   4      260.54      223.18      7.62 o 
   1   7   4       29.73       28.13      5.36 o 
   2   7   4        1.43       -3.07      5.74 o 
   3   7   4        0.40        6.74      6.12 o 
   4   7   4        0.17        1.76      9.63 o 
   5   7   4       11.58       -2.12     12.24 o 
   6   7   4       11.81       -5.16      7.85 o 
   7   7   4       16.24       16.28      8.73 o 
   8   7   4       25.58       27.56      9.25 o 
   9   7   4       17.79       19.05      8.75 o 
  -8   8   4        2.78        3.33     12.22 o 
  -7   8   4        4.99        5.43     10.47 o 
  -6   8   4        3.88        9.30      9.38 o 
  -5   8   4        0.03       -4.39      8.34 o 
  -4   8   4       50.04       38.29      9.34 o 
  -3   8   4        4.74        7.31      7.56 o 
  -2   8   4        6.69        6.86      6.58 o 
  -1   8   4       53.94       63.48      7.63 o 
   0   8   4       24.97       28.92      6.98 o 
   1   8   4        3.86       -0.80      8.29 o 
   2   8   4        3.65        3.86     11.47 o 
   3   8   4       27.76       25.33      8.40 o 
   4   8   4       11.19       21.24     13.32 o 
   5   8   4       17.42        7.11     11.02 o 
   6   8   4        2.12       -8.38      9.95 o 
   7   8   4        3.56        0.58      9.93 o 
   8   8   4        1.07       21.39     18.72 o 
  -5   9   4       33.75       25.27     11.72 o 
  -4   9   4       12.98       15.00     10.27 o 
  -3   9   4        2.59        0.39      9.92 o 
  -2   9   4       11.94       12.19     10.80 o 
  -1   9   4       45.79       61.98      8.35 o 
   0   9   4       63.59       60.38     14.04 o 
   1   9   4        5.58        4.62     13.87 o 
   2   9   4        0.91        5.66     14.69 o 
   3   9   4        0.40        5.86     12.58 o 
   4   9   4        1.00       15.76     13.72 o 
   5   9   4        1.40        1.14     11.84 o 
 -14   1   5        0.00        3.63     16.65 o 
 -13   1   5        2.11       -0.92      7.54 o 
 -12   1   5        0.59       -4.13      4.97 o 
 -11   1   5        0.43       -4.10      4.39 o 
 -10   1   5        4.79        2.74      4.58 o 
  -9   1   5        4.90        4.48      3.11 o 
  -8   1   5       13.11        9.32      2.84 o 
  -7   1   5        3.85        4.72      1.34 o 
  -6   1   5        3.18        1.60      1.14 o 
  -5   1   5        0.51        0.24      0.99 o 
  -4   1   5       38.65       37.54      2.76 o 
  -3   1   5      243.95      241.60      4.81 o 
  -2   1   5      166.41      180.02      4.51 o 
  -1   1   5        2.82        2.41      1.04 o 
   0   1   5       62.94       56.79      2.05 o 
   1   1   5        1.31        2.62      2.06 o 
   2   1   5       11.64       13.20      2.40 o 
   3   1   5      243.18      230.25      3.83 o 
   4   1   5      120.98      118.65      3.65 o 
   5   1   5        3.93        3.81      1.59 o 
   6   1   5        2.15        2.83      1.75 o 
   7   1   5        1.12        3.88      2.02 o 
   8   1   5        5.10        4.21      2.16 o 
   9   1   5        8.29        9.52      2.69 o 
  10   1   5       11.97       14.79      5.77 o 
  11   1   5        1.95        2.20      8.75 o 
  12   1   5        0.22        2.36      7.01 o 
  13   1   5        0.69        0.45      9.99 o 
 -13   2   5        0.08        9.56      9.27 o 
 -12   2   5        1.73        4.09      8.25 o 
 -11   2   5        4.22       -1.45      6.46 o 
 -10   2   5        0.02       -0.78      4.34 o 
  -9   2   5        0.29        0.04      3.40 o 
  -8   2   5       53.78       48.65      3.16 o 
  -7   2   5       42.45       39.38      2.85 o 
  -6   2   5       29.47       31.43      2.45 o 
  -5   2   5       17.81       15.84      2.75 o 
  -4   2   5        0.47        0.45      1.59 o 
  -3   2   5       27.50       29.38      1.29 o 
  -2   2   5      198.84      201.78      2.88 o 
  -1   2   5      574.79      598.42      4.25 o 
   0   2   5      304.62      332.16      9.67 o 
   1   2   5       55.56       46.86      2.97 o 
   2   2   5        4.70        4.53      2.01 o 
   3   2   5       21.42       24.36      2.75 o 
   4   2   5       19.39       25.85      2.92 o 
   5   2   5      230.28      211.09      4.92 o 
   6   2   5       99.55       98.12      5.20 o 
   7   2   5        0.48        0.93      2.32 o 
   8   2   5        2.63        3.89      2.81 o 
   9   2   5        3.48        3.39      3.04 o 
  10   2   5        9.40        8.70      4.61 o 
  11   2   5       10.49        7.67      6.33 o 
  12   2   5        1.45        2.06     10.97 o 
  13   2   5        8.62       10.00     13.55 o 
 -13   3   5       11.38       21.55     10.78 o 
 -12   3   5        3.69        9.24      8.05 o 
 -11   3   5        1.59        1.13      7.37 o 
 -10   3   5        9.79       14.07      4.94 o 
  -9   3   5        3.00        4.33      4.22 o 
  -8   3   5       29.79       32.57      3.72 o 
  -7   3   5       14.06       15.92      3.01 o 
  -6   3   5        7.15        6.62      4.21 o 
  -5   3   5        3.72        5.44      2.27 o 
  -4   3   5       42.22       43.33      3.54 o 
  -3   3   5      324.42      322.71      8.85 o 
  -2   3   5      223.27      227.40      3.76 o 
  -1   3   5       17.97       13.21      3.43 o 
   0   3   5      204.54      184.94      8.86 o 
   1   3   5        1.67        7.22      4.44 o 
   2   3   5       10.46       12.48      3.33 o 
   3   3   5      383.66      392.24     13.22 o 
   4   3   5      159.38      173.09      7.02 o 
   5   3   5        2.25        4.24      4.10 o 
   6   3   5       18.98       17.95      4.61 o 
   7   3   5        3.73        8.47      3.55 o 
   8   3   5       21.86       17.62      3.31 o 
   9   3   5       18.25       19.68      4.45 o 
  10   3   5       28.79       27.68      5.48 o 
  11   3   5        5.78        6.70      6.14 o 
  12   3   5        1.03        4.86      9.41 o 
  13   3   5        3.49      -12.91     16.99 o 
 -13   4   5        0.86       -4.13     17.96 o 
 -12   4   5        1.55        8.96      9.61 o 
 -11   4   5        8.88        9.99      7.86 o 
 -10   4   5        0.45        5.94      5.54 o 
  -9   4   5        0.06        0.90      4.78 o 
  -8   4   5       35.18       31.14      4.11 o 
  -7   4   5        5.61        6.82      3.74 o 
  -6   4   5       22.02       30.13      7.52 o 
  -5   4   5       11.52        7.43      5.89 o 
  -4   4   5       10.47       11.59      6.43 o 
  -3   4   5        9.55        6.55      3.85 o 
  -2   4   5       33.46       36.76      3.01 o 
  -1   4   5      105.21      108.86      3.44 o 
   0   4   5       85.29       81.48      3.86 o 
   1   4   5       37.30       34.43      2.56 o 
   2   4   5       26.08       26.03      5.88 o 
   3   4   5       12.38       10.94      4.08 o 
   4   4   5        0.78       -1.28      4.23 o 
   5   4   5       97.52       85.65      5.63 o 
   6   4   5       30.13       28.72      4.94 o 
   7   4   5        0.02        2.58      3.72 o 
   8   4   5        1.18        0.20      3.75 o 
   9   4   5        2.30        4.94      4.23 o 
  10   4   5        3.25        6.09      4.87 o 
  11   4   5        5.99        8.74      8.52 o 
  12   4   5        0.39        0.51     10.75 o 
 -12   5   5        6.33        9.17     16.02 o 
 -11   5   5        1.26       -3.92      9.90 o 
 -10   5   5        1.00        3.64     10.41 o 
  -9   5   5        4.15       -0.92      6.64 o 
  -8   5   5        4.40        9.42      5.19 o 
  -7   5   5        3.73        2.92      9.05 o 
  -6   5   5        6.07        4.81      7.39 o 
  -5   5   5        7.66        5.51      8.39 o 
  -4   5   5        0.04       -3.13      7.04 o 
  -3   5   5       14.51       16.57      2.87 o 
  -2   5   5       15.74       13.05      2.68 o 
  -1   5   5       46.23       36.56      3.15 o 
   0   5   5      135.24      138.01      4.53 o 
   1   5   5        1.02        7.96      2.92 o 
   2   5   5        0.31        1.23      4.48 o 
   3   5   5       38.96       47.30      5.34 o 
   4   5   5        5.99       14.00      8.64 o 
   5   5   5        1.61       -2.97      5.36 o 
   6   5   5       22.27       20.23      5.88 o 
   7   5   5        9.01        8.58      5.34 o 
   8   5   5       14.29       11.62      4.67 o 
   9   5   5        1.52        6.01      5.11 o 
  10   5   5        4.29        4.99      6.21 o 
  11   5   5        2.27        4.19     10.16 o 
  12   5   5        1.64      -11.00     19.26 o 
 -11   6   5        3.22        5.70     11.60 o 
 -10   6   5        0.40      -14.25     14.25 o 
  -9   6   5        0.68        3.49     10.05 o 
  -8   6   5        7.23       10.64      7.40 o 
  -7   6   5        6.66        4.18     11.69 o 
  -6   6   5        4.16        6.53     10.67 o 
  -5   6   5       13.04       12.01      8.75 o 
  -4   6   5        8.06        9.82      8.17 o 
  -3   6   5        0.80        4.67      4.44 o 
  -2   6   5        0.23        0.97      3.16 o 
  -1   6   5        1.00        1.96      3.15 o 
   0   6   5        4.69       -3.16      3.97 o 
   1   6   5       16.95       22.00      5.60 o 
   2   6   5       12.83       12.69      5.21 o 
   3   6   5        0.37       -0.11      4.95 o 
   4   6   5       17.52        3.89      9.42 o 
   5   6   5       10.83        9.31      7.13 o 
   6   6   5        0.02        2.16      6.93 o 
   7   6   5        0.05        4.24      7.18 o 
   8   6   5        0.70        7.94      7.81 o 
   9   6   5        0.02       -2.89      7.10 o 
  10   6   5        0.19        8.42     14.91 o 
 -10   7   5        0.00        1.53     18.46 o 
  -9   7   5        7.64        3.93     10.34 o 
  -8   7   5        0.02       -3.23      9.68 o 
  -7   7   5        0.01        9.94     12.76 o 
  -6   7   5        6.97        6.01     11.67 o 
  -5   7   5        7.66        6.17      7.25 o 
  -4   7   5        3.49        5.12      7.09 o 
  -3   7   5        1.27        0.25      7.11 o 
  -2   7   5        0.79       -2.25      5.35 o 
  -1   7   5       50.13       35.82      5.78 o 
   0   7   5       44.10       41.07      4.91 o 
   1   7   5        3.49        1.62      4.81 o 
   2   7   5        1.17       -2.78      6.24 o 
   3   7   5        0.17        3.48      5.88 o 
   4   7   5        0.98       -1.92     11.88 o 
   5   7   5        5.01       -7.89      7.89 o 
   6   7   5        8.97        4.59      8.47 o 
   7   7   5       16.41       10.29      8.46 o 
   8   7   5        4.93        0.47      9.04 o 
   9   7   5        0.48        4.39      8.81 o 
  -8   8   5        2.15       -3.26     12.19 o 
  -7   8   5       10.75       12.39     10.93 o 
  -6   8   5        1.34        6.91      9.23 o 
  -5   8   5       13.39       14.91      9.71 o 
  -4   8   5        1.67       12.85      8.63 o 
  -3   8   5        0.00       -0.68      8.07 o 
  -2   8   5        0.22       -2.29      6.27 o 
  -1   8   5        6.74        4.06      6.57 o 
   0   8   5        0.92       -4.55      7.55 o 
   1   8   5       10.44       19.14      8.19 o 
   2   8   5        1.54        6.20      7.85 o 
   3   8   5        0.09        5.47      8.28 o 
   4   8   5        8.89       10.25     12.66 o 
   5   8   5        3.15        4.62      8.67 o 
   6   8   5        2.24        0.92      9.38 o 
   7   8   5        0.01        0.72     10.02 o 
   8   8   5        0.78       18.27     18.73 o 
  -5   9   5        5.35       15.19     16.39 o 
  -4   9   5        1.84        1.66     10.99 o 
  -3   9   5        0.63        5.43     10.79 o 
  -2   9   5        1.98        3.26     10.64 o 
  -1   9   5       26.89       27.13      9.98 o 
   0   9   5       11.81       13.75     13.06 o 
   1   9   5        3.54       -7.12     14.04 o 
   2   9   5        0.00       -1.02     14.78 o 
   3   9   5        0.07        3.19     13.00 o 
   4   9   5        0.16        1.45     13.83 o 
   5   9   5        3.17        3.63     18.91 o 
 -14   0   6       12.81       23.87     16.42 o 
 -13   0   6        3.16        9.52     13.01 o 
 -12   0   6        0.88        5.59      7.13 o 
 -11   0   6       14.16       13.03      6.37 o 
 -10   0   6        7.42       12.18      5.70 o 
  -9   0   6      202.39      170.03      8.46 o 
  -8   0   6      143.67      131.99      7.10 o 
  -7   0   6        2.79        0.63      3.16 o 
  -6   0   6      415.39      405.92     10.31 o 
  -5   0   6     2930.32     3297.39     18.93 o 
  -4   0   6     3743.94     3989.99     13.08 o 
  -3   0   6      789.02      751.38      7.25 o 
  -2   0   6      384.13      506.65      3.09 o 
  -1   0   6      642.42      632.92      8.36 o 
   2   0   6      639.50      670.46      6.90 o 
   3   0   6     1783.69     1969.00     12.09 o 
   4   0   6      380.26      441.60      6.11 o 
   5   0   6     1555.12     1595.76     14.97 o 
   6   0   6      123.04      105.18      8.85 o 
   7   0   6       41.16       34.58      4.71 o 
   8   0   6      693.98      694.98     12.86 o 
   9   0   6       88.40       83.75      6.01 o 
  10   0   6        1.29        8.04      6.59 o 
  11   0   6        9.42        7.88      8.10 o 
  12   0   6      136.78      120.38     16.04 o 
  13   0   6       32.09       13.63     14.14 o 
 -14   1   6       16.41       23.31     14.93 o 
 -13   1   6      138.62      148.27     11.58 o 
 -12   1   6       72.61       85.13      6.71 o 
 -11   1   6       56.52       50.17      5.14 o 
 -10   1   6      219.80      224.66      8.52 o 
  -9   1   6      221.14      191.73      5.93 o 
  -8   1   6        3.40        1.52      2.70 o 
  -7   1   6       66.82       68.86      2.52 o 
  -6   1   6      799.31      744.90     10.90 o 
  -5   1   6      263.29      268.67      2.91 o 
  -4   1   6        0.04        2.11      1.94 o 
  -3   1   6      169.20      200.01      7.33 o 
  -2   1   6      150.89      193.74      3.95 o 
  -1   1   6    23230.91    23108.63    240.26 o 
   0   1   6     5162.63     5349.51     15.30 o 
   1   1   6     3109.82     3298.63     12.11 o 
   2   1   6     2552.58     3021.11     25.22 o 
   3   1   6        5.30        5.40      1.68 o 
   4   1   6      453.40      535.54      6.90 o 
   5   1   6        0.65        1.66      1.80 o 
   6   1   6        0.60        2.84      2.12 o 
   7   1   6     1501.58     1417.85     14.03 o 
   8   1   6       20.21       17.13      2.71 o 
   9   1   6      154.61      158.94      5.43 o 
  10   1   6       44.16       40.09      6.54 o 
  11   1   6      224.50      221.09     11.09 o 
  12   1   6      151.05      154.38     17.24 o 
  13   1   6       10.46        6.82      9.42 o 
 -13   2   6        3.14       -0.58     13.85 o 
 -12   2   6        1.59        2.25      7.76 o 
 -11   2   6       19.31       21.62      6.85 o 
 -10   2   6        0.13        1.84      3.98 o 
  -9   2   6      111.46       95.98      5.06 o 
  -8   2   6      100.51       96.81      3.78 o 
  -7   2   6       21.45       22.07      2.50 o 
  -6   2   6      332.41      336.52      4.80 o 
  -5   2   6     1318.80     1446.61      9.89 o 
  -4   2   6     1108.82     1186.94     12.09 o 
  -3   2   6      965.41      986.77     11.76 o 
  -2   2   6      148.87      184.66     15.02 o 
  -1   2   6      350.41      336.59      3.64 o 
   0   2   6      221.09      279.11      9.36 o 
   1   2   6      861.63      861.49     14.79 o 
   2   2   6      129.09      106.61      3.85 o 
   3   2   6      672.27      745.28      9.14 o 
   4   2   6      132.28      125.12      4.67 o 
   5   2   6      949.55      956.90     11.05 o 
   6   2   6       70.08       61.79      3.56 o 
   7   2   6       83.84       76.54      3.52 o 
   8   2   6      328.37      330.70      9.55 o 
   9   2   6       15.78       19.02      3.55 o 
  10   2   6        0.15        4.03      4.44 o 
  11   2   6        8.02        5.89      7.00 o 
  12   2   6      112.81      113.68     16.30 o 
  13   2   6       32.66       31.01     16.02 o 
 -13   3   6      139.48      151.94     14.84 o 
 -12   3   6       16.47       21.15      7.78 o 
 -11   3   6        5.44        3.50      6.91 o 
 -10   3   6       89.45       97.62      6.74 o 
  -9   3   6       90.60       80.47      5.87 o 
  -8   3   6        0.81        1.64      3.15 o 
  -7   3   6        0.67        5.48      2.97 o 
  -6   3   6       84.82       76.75      4.79 o 
  -5   3   6       11.39       13.98      2.13 o 
  -4   3   6       67.14       58.80      6.81 o 
  -3   3   6       62.20       76.69      3.29 o 
  -2   3   6        2.90        9.18      1.58 o 
  -1   3   6     4837.81     4901.18     26.22 o 
   0   3   6      236.43      243.42     10.25 o 
   1   3   6     2236.16     2388.03     26.76 o 
   2   3   6      290.14      332.36     12.49 o 
   3   3   6       19.27       24.32      4.62 o 
   4   3   6      134.14      135.29      6.57 o 
   5   3   6        0.35        2.04      3.94 o 
   6   3   6       78.38       75.15      4.62 o 
   7   3   6      499.61      474.73      9.97 o 
   8   3   6       68.65       61.87      4.25 o 
   9   3   6       75.11       68.51      5.67 o 
  10   3   6       19.87       13.91      5.07 o 
  11   3   6      184.85      217.35     18.00 o 
  12   3   6       59.52       77.94     10.42 o 
 -12   4   6        3.76       -7.51      9.71 o 
 -11   4   6       16.13       18.12      7.84 o 
 -10   4   6        4.16        5.17      5.44 o 
  -9   4   6       16.27       13.28      5.35 o 
  -8   4   6       66.18       57.09      5.21 o 
  -7   4   6       39.92       37.52      6.20 o 
  -6   4   6      185.45      197.35     12.86 o 
  -5   4   6      267.96      265.19     13.40 o 
  -4   4   6       20.68       16.09      6.77 o 
  -3   4   6      626.17      606.46     11.09 o 
  -2   4   6        3.52        5.20      1.79 o 
  -1   4   6       89.71       88.47      3.18 o 
   0   4   6       41.88       65.71      3.72 o 
   1   4   6       41.65       34.63      2.29 o 
   2   4   6       60.05       76.46     11.46 o 
   3   4   6       28.03       31.86      3.67 o 
   4   4   6        4.13        1.10      3.33 o 
   5   4   6      288.06      270.94      8.21 o 
   6   4   6       17.28       17.53      4.53 o 
   7   4   6      144.67      137.29      5.82 o 
   8   4   6       52.37       44.28      4.86 o 
   9   4   6        5.55        9.71      4.52 o 
  10   4   6        0.09        0.24      5.07 o 
  11   4   6        4.75        4.43      8.49 o 
  12   4   6       60.93       52.04     10.36 o 
 -12   5   6        3.03        8.80     16.45 o 
 -11   5   6        0.26       -3.66     13.39 o 
 -10   5   6       24.37       25.60      8.12 o 
  -9   5   6       10.74       13.07      7.14 o 
  -8   5   6        0.35        4.23      4.87 o 
  -7   5   6        3.25        4.43      8.36 o 
  -6   5   6        0.46        8.20      7.49 o 
  -5   5   6      125.93      108.29     11.73 o 
  -4   5   6      104.81       97.12     10.83 o 
  -3   5   6       12.28       16.36      2.85 o 
  -2   5   6        3.58        7.28      2.57 o 
  -1   5   6      795.54      805.20     10.03 o 
   0   5   6        6.49        8.15      2.71 o 
   1   5   6      722.54      778.44     35.76 o 
   2   5   6        1.27        3.93      4.75 o 
   3   5   6       15.24       19.13      5.39 o 
   4   5   6       43.67       30.73      8.21 o 
   5   5   6        0.43       -4.81      6.19 o 
   6   5   6      160.84      148.84      7.89 o 
   7   5   6      122.11      119.69      7.64 o 
   8   5   6       55.50       59.98      5.57 o 
   9   5   6       31.52       25.49      5.19 o 
  10   5   6        6.26        2.03      5.82 o 
  11   5   6      124.01      109.60     12.01 o 
  12   5   6       15.60       21.90     19.34 o 
 -11   6   6        3.38       11.23     16.19 o 
 -10   6   6        1.20       -6.63      9.46 o 
  -9   6   6        0.46        2.67      8.48 o 
  -8   6   6       41.90       35.94      8.19 o 
  -7   6   6       24.25       35.17     11.44 o 
  -6   6   6       89.07       94.82     12.83 o 
  -5   6   6       84.50      100.07     12.57 o 
  -4   6   6        1.97       -0.89      8.18 o 
  -3   6   6      154.43      133.33      6.97 o 
  -2   6   6        1.74        2.21      3.08 o 
  -1   6   6       11.05       15.34      3.38 o 
   0   6   6        2.82        2.10      2.81 o 
   1   6   6        0.44        2.95      3.09 o 
   2   6   6       78.01       69.06      7.10 o 
   3   6   6        0.91       -3.95      5.31 o 
   4   6   6        0.08       -1.25      8.08 o 
   5   6   6       57.50       54.57      8.09 o 
   6   6   6        1.96        2.93      7.48 o 
   7   6   6      111.08      114.43      9.98 o 
   8   6   6       16.12        9.34      7.55 o 
   9   6   6        6.99       10.55      6.95 o 
  10   6   6        2.01        7.74     10.49 o 
 -10   7   6       11.09       15.00     16.74 o 
  -9   7   6        0.12        2.77     10.31 o 
  -8   7   6        1.07        2.72      9.16 o 
  -7   7   6        0.14       -2.96     13.11 o 
  -6   7   6        0.76        4.78     12.53 o 
  -5   7   6       57.64       57.63      9.13 o 
  -4   7   6       29.18       25.63      8.51 o 
  -3   7   6        5.92        4.48      5.47 o 
  -2   7   6        7.59       13.30      5.29 o 
  -1   7   6      176.23      178.55      8.52 o 
   0   7   6        5.90        3.66      4.20 o 
   1   7   6       94.32       85.12      6.28 o 
   2   7   6        0.29       -6.22      6.48 o 
   3   7   6        2.92        4.04      6.35 o 
   4   7   6       16.78       18.55     12.14 o 
   5   7   6        0.13       -8.10      8.10 o 
   6   7   6       83.23       73.22      9.96 o 
   7   7   6       49.37       49.24      9.43 o 
   8   7   6       14.26       12.56      9.28 o 
   9   7   6       16.93        6.82     11.27 o 
  -8   8   6       14.08       18.28     15.27 o 
  -7   8   6       13.55       11.69     11.90 o 
  -6   8   6       35.67       31.89     10.48 o 
  -5   8   6       33.33       41.60     16.82 o 
  -4   8   6        1.62        2.68      9.62 o 
  -3   8   6       19.53       15.83      8.65 o 
  -2   8   6        0.54        6.96      6.64 o 
  -1   8   6        1.04       -2.99      6.62 o 
   0   8   6        0.01       -3.86      7.40 o 
   1   8   6        1.41        7.24      8.06 o 
   2   8   6       20.45        4.70      6.05 o 
   3   8   6        2.86       -5.44     12.79 o 
   4   8   6        0.06        1.56     13.14 o 
   5   8   6        8.64       12.50      9.39 o 
   6   8   6        0.08      -12.49     14.31 o 
   7   8   6       51.44       67.35     10.79 o 
  -5   9   6       12.91      -10.25     16.56 o 
  -4   9   6        2.15       -8.13     16.49 o 
  -3   9   6        4.21       11.19     11.75 o 
  -2   9   6        3.89        8.16      9.80 o 
  -1   9   6       43.90       52.54     10.06 o 
   0   9   6        2.42        9.37     12.35 o 
   1   9   6        3.95        4.04     14.32 o 
   2   9   6        0.01        3.48     15.02 o 
   3   9   6        0.01        4.49     13.30 o 
   4   9   6        3.58       14.64     10.46 o 
 -13   1   7        2.60        5.82      8.73 o 
 -12   1   7        0.00        3.07      5.92 o 
 -11   1   7        0.84        1.46      4.28 o 
 -10   1   7        5.60        8.86      3.77 o 
  -9   1   7        3.96        3.12      3.19 o 
  -8   1   7       15.80       16.02      2.90 o 
  -7   1   7       30.02       25.43      2.84 o 
  -6   1   7        2.03        3.81      1.58 o 
  -5   1   7        2.17        1.82      1.30 o 
  -4   1   7       11.37       10.48      2.10 o 
  -3   1   7       99.09       91.58      2.88 o 
  -2   1   7      352.94      357.36      3.18 o 
  -1   1   7       93.85      112.23      2.44 o 
   0   1   7       11.48       12.23      1.30 o 
   1   1   7        1.41        1.06      1.75 o 
   2   1   7        0.59        1.39      2.17 o 
   3   1   7      107.99      102.45      3.02 o 
   4   1   7      121.20      107.63      4.02 o 
   5   1   7       23.60       24.37      2.32 o 
   6   1   7       27.07       26.79      2.73 o 
   7   1   7        1.04        4.37      2.44 o 
   8   1   7        0.07       -0.90      2.59 o 
   9   1   7        5.33        2.77      3.15 o 
  10   1   7        8.41        9.05      4.53 o 
  11   1   7       10.55       19.81      6.90 o 
  12   1   7        0.22       -2.03     11.18 o 
  13   1   7        0.11       -8.59     10.64 o 
 -13   2   7        1.88        7.77     12.53 o 
 -12   2   7        0.10       -1.45      7.53 o 
 -11   2   7        5.85        6.07      6.12 o 
 -10   2   7        0.01        1.25      4.47 o 
  -9   2   7        3.18        6.36      3.50 o 
  -8   2   7       21.23       19.63      2.52 o 
  -7   2   7       13.33       16.02      2.49 o 
  -6   2   7       71.18       68.61      2.09 o 
  -5   2   7       32.18       29.82      1.84 o 
  -4   2   7        9.51        7.67      1.09 o 
  -3   2   7       13.94       11.11      1.43 o 
  -2   2   7        8.22       10.60      2.27 o 
  -1   2   7      416.33      404.72      4.66 o 
   0   2   7      380.42      371.53     10.02 o 
   1   2   7        0.18        1.69      1.91 o 
   2   2   7        0.00        1.87      2.03 o 
   3   2   7        3.38        2.81      2.27 o 
   4   2   7        0.16        1.60      2.60 o 
   5   2   7       59.09       58.44      3.23 o 
   6   2   7       53.70       51.21      3.60 o 
   7   2   7       10.20       12.04      2.75 o 
   8   2   7        3.75        0.92      2.65 o 
   9   2   7        1.01        0.34      3.23 o 
  10   2   7        0.68        5.02      4.79 o 
  11   2   7        8.79       -5.63      9.35 o 
  12   2   7        2.53       10.66     11.02 o 
  13   2   7        1.65       14.26     14.34 o 
 -13   3   7        9.28        8.63     13.43 o 
 -12   3   7        0.00       -2.53     11.64 o 
 -11   3   7        3.83        4.32      6.96 o 
 -10   3   7       17.62       17.39      7.89 o 
  -9   3   7        3.43        8.12      4.20 o 
  -8   3   7       21.57       24.90      3.43 o 
  -7   3   7       70.12       75.67      4.14 o 
  -6   3   7        8.40       10.55      3.37 o 
  -5   3   7        1.18        0.75      1.42 o 
  -4   3   7       22.21       28.98      5.53 o 
  -3   3   7      100.15       95.76      3.90 o 
  -2   3   7      470.39      463.25      6.86 o 
  -1   3   7       80.75       91.84      3.87 o 
   0   3   7       34.42       33.14      3.94 o 
   1   3   7        0.75        3.04      4.40 o 
   2   3   7        2.65        1.58      3.25 o 
   3   3   7      197.92      185.14      6.88 o 
   4   3   7      195.10      193.32      8.30 o 
   5   3   7       13.99       13.28      4.14 o 
   6   3   7       90.05       79.39      4.98 o 
   7   3   7        4.50        8.76      3.77 o 
   8   3   7        1.04        3.41      3.16 o 
   9   3   7       16.05       24.39      4.91 o 
  10   3   7       17.20       18.39      5.34 o 
  11   3   7       32.99       44.20     13.44 o 
  12   3   7        0.02       -1.54     11.72 o 
 -12   4   7        0.34       -9.08     12.53 o 
 -11   4   7       10.85        9.19     11.49 o 
 -10   4   7        1.11        5.96      7.03 o 
  -9   4   7        2.08        5.89      6.28 o 
  -8   4   7       20.09       26.34      4.83 o 
  -7   4   7        0.01        2.90      5.47 o 
  -6   4   7       35.74       38.46      8.01 o 
  -5   4   7       20.17       24.50      7.60 o 
  -4   4   7        0.05        3.10      5.84 o 
  -3   4   7        0.19        2.65      3.39 o 
  -2   4   7        0.01        0.84      1.63 o 
  -1   4   7      102.35      100.60      4.57 o 
   0   4   7       90.28       88.61      5.42 o 
   1   4   7        8.26       10.34      3.58 o 
   2   4   7        9.71        8.41      4.36 o 
   3   4   7        1.81        4.88      3.43 o 
   4   4   7        0.66        1.10      3.67 o 
   5   4   7       15.98       23.08      5.86 o 
   6   4   7        8.78       14.68      5.18 o 
   7   4   7        2.59        8.41      4.36 o 
   8   4   7        6.60       11.53      4.08 o 
   9   4   7        0.01       -1.28      4.59 o 
  10   4   7        2.04        0.45      5.03 o 
  11   4   7        8.59        5.69      9.36 o 
  12   4   7        0.13       -1.65     11.30 o 
 -12   5   7        0.33       -9.03     16.82 o 
 -11   5   7        2.32        1.70     13.48 o 
 -10   5   7        6.08       11.62      8.29 o 
  -9   5   7        1.37        4.64      7.10 o 
  -8   5   7        0.07       -2.72      5.19 o 
  -7   5   7       10.58        3.99      8.40 o 
  -6   5   7        1.10       -1.52      8.37 o 
  -5   5   7        0.01       -3.04      7.76 o 
  -4   5   7        5.10       -1.97      8.72 o 
  -3   5   7        0.85        1.72      3.74 o 
  -2   5   7       47.38       36.99      3.13 o 
  -1   5   7        5.23        4.89      2.48 o 
   0   5   7        3.98        7.20      2.92 o 
   1   5   7        6.07        8.79      4.46 o 
   2   5   7        3.83        2.78      4.62 o 
   3   5   7       30.02       30.04      5.31 o 
   4   5   7       16.58       17.06      5.85 o 
   5   5   7       13.33       15.91      6.13 o 
   6   5   7       49.71       50.77      6.52 o 
   7   5   7        9.09        9.48      5.20 o 
   8   5   7        1.22        8.35      4.53 o 
   9   5   7        4.32        5.61      5.18 o 
  10   5   7        0.37        9.14      7.18 o 
  11   5   7       13.69        2.82     10.93 o 
 -11   6   7        4.90        2.15     15.01 o 
 -10   6   7        1.06       -3.91      9.56 o 
  -9   6   7        0.67        1.91      8.28 o 
  -8   6   7        7.55        8.64      8.10 o 
  -7   6   7        9.33        4.04     10.48 o 
  -6   6   7        5.02        5.42      9.05 o 
  -5   6   7        0.30        2.60      9.63 o 
  -4   6   7        0.64       -0.71      7.69 o 
  -3   6   7        5.44        4.40      4.92 o 
  -2   6   7        1.89        2.01      4.25 o 
  -1   6   7        2.26        3.54      3.23 o 
   0   6   7        0.93        0.85      2.69 o 
   1   6   7       22.77       23.61      3.90 o 
   2   6   7        9.41        7.03      5.04 o 
   3   6   7        3.15        5.17      5.08 o 
   4   6   7        0.21        3.77      8.71 o 
   5   6   7        0.08       -0.39      6.80 o 
   6   6   7        2.08        4.84      8.82 o 
   7   6   7        0.08       12.05     10.31 o 
   8   6   7        6.92        3.99      8.06 o 
   9   6   7        0.87        2.15      7.15 o 
  10   6   7        2.93       -8.16     10.76 o 
 -10   7   7        0.51        1.92     18.29 o 
  -9   7   7        3.18        1.49      9.92 o 
  -8   7   7        3.99        7.88      9.67 o 
  -7   7   7        0.07        7.58     12.34 o 
  -6   7   7        0.86        1.03      8.12 o 
  -5   7   7        0.00        1.80      7.77 o 
  -4   7   7        0.48       -4.47      7.87 o 
  -3   7   7        3.41        4.56      5.41 o 
  -2   7   7        2.57        1.93      5.76 o 
  -1   7   7       27.14       31.38      6.00 o 
   0   7   7        0.32        8.36      4.76 o 
   1   7   7        1.50        3.72      5.13 o 
   2   7   7        4.41       14.56      6.43 o 
   3   7   7        0.95        5.65      6.64 o 
   4   7   7        0.13        0.75     11.50 o 
   5   7   7       29.26       18.97      9.24 o 
   6   7   7       15.78       23.05      9.97 o 
   7   7   7       15.00        1.74      8.38 o 
   8   7   7        0.49       -1.29      9.49 o 
   9   7   7        0.13        4.55     11.66 o 
  -8   8   7        2.28        9.86     17.61 o 
  -7   8   7        8.06       -0.48     10.91 o 
  -6   8   7        1.12       13.56      9.78 o 
  -5   8   7        2.05       -1.34      8.97 o 
  -4   8   7        0.01        4.22      8.06 o 
  -3   8   7        2.74        1.63      8.60 o 
  -2   8   7        1.45        6.18      6.50 o 
  -1   8   7        0.04        2.69      6.25 o 
   0   8   7        0.05       -2.34      7.21 o 
   1   8   7       12.49       14.52      7.79 o 
   2   8   7        2.64        6.70      7.89 o 
   3   8   7        0.08       -5.94     13.04 o 
   4   8   7        0.02        0.11      8.44 o 
   5   8   7        0.00       49.45     39.48 o 
   6   8   7        3.17        2.94     10.57 o 
   7   8   7        0.35        5.31     10.71 o 
  -5   9   7        0.04       -1.86     17.13 o 
  -4   9   7        0.12        0.52     15.18 o 
  -3   9   7        1.65        0.17     10.69 o 
  -2   9   7        1.26        0.54     10.71 o 
  -1   9   7       12.56       22.67      9.70 o 
   0   9   7        0.21       -1.52     12.61 o 
   1   9   7        0.15        7.01     14.82 o 
   3   9   7        0.04        9.44     13.50 o 
   4   9   7        0.36       -2.79     11.03 o 
 -13   0   8        0.15       10.61     12.78 o 
 -12   0   8       18.44       38.98     12.61 o 
 -11   0   8       18.19       15.92      6.48 o 
 -10   0   8        2.73        2.30      4.98 o 
  -9   0   8      159.75      143.96      7.75 o 
  -8   0   8      205.30      209.44      5.47 o 
  -7   0   8     1291.25     1271.42     11.13 o 
  -6   0   8      475.09      489.85      6.85 o 
  -5   0   8      334.49      370.08      5.14 o 
  -4   0   8      326.94      323.52      4.07 o 
  -3   0   8      414.97      404.96      5.29 o 
  -2   0   8     3999.70     4453.63     28.00 o 
  -1   0   8     2955.94     3212.53     37.70 o 
   0   0   8        9.25       13.50      1.48 o 
   1   0   8     1120.12     1153.73     15.68 o 
   2   0   8      142.11      105.99      7.32 o 
   3   0   8     1847.64     2034.06     12.58 o 
   4   0   8       20.27       14.96      2.79 o 
   5   0   8       90.88      100.21      4.35 o 
   6   0   8      787.89      737.09     11.50 o 
   7   0   8      754.22      733.61     12.42 o 
   8   0   8       34.73       26.73      4.30 o 
   9   0   8        3.11       -1.92      3.94 o 
  10   0   8      686.39      819.76     16.02 o 
  11   0   8       18.80       29.96     10.70 o 
  12   0   8       64.21       76.16     14.25 o 
  13   0   8      103.90       66.44     15.55 o 
 -13   1   8        0.29        5.21      9.20 o 
 -12   1   8       58.54       56.51      7.11 o 
 -11   1   8      129.36      119.97      6.34 o 
 -10   1   8        8.29       10.88      3.58 o 
  -9   1   8      182.08      180.63      6.00 o 
  -8   1   8        6.63        4.07      2.66 o 
  -7   1   8      185.64      198.51      7.67 o 
  -6   1   8       70.34       66.31      2.00 o 
  -5   1   8      239.98      272.31      3.91 o 
  -4   1   8       45.57       60.48      3.21 o 
  -3   1   8     1494.35     1459.31     12.32 o 
  -2   1   8     2068.38     2138.33      8.46 o 
  -1   1   8     2948.94     3388.36     13.65 o 
   1   1   8      677.90      749.02      6.44 o 
   2   1   8     3213.12     3072.49     16.13 o 
   3   1   8      661.44      632.94      6.60 o 
   4   1   8       13.69        9.76      1.95 o 
   5   1   8      229.99      233.73      4.71 o 
   6   1   8     2882.26     2859.06     16.53 o 
   7   1   8      383.71      364.22      6.24 o 
   8   1   8      376.76      382.60      6.76 o 
   9   1   8      363.80      346.47     10.00 o 
  10   1   8       12.96       14.99      4.64 o 
  11   1   8      120.14      156.67     16.27 o 
  12   1   8       13.15       12.88     12.77 o 
  13   1   8       32.90       28.86     10.90 o 
 -13   2   8        0.00        5.46     12.11 o 
 -12   2   8       13.29       12.94      7.45 o 
 -11   2   8       13.25        7.09      6.20 o 
 -10   2   8        1.47        0.62      4.51 o 
  -9   2   8       45.54       42.65      4.14 o 
  -8   2   8      139.35      139.11      5.30 o 
  -7   2   8      875.52      848.96     11.30 o 
  -6   2   8      338.08      343.29      6.49 o 
  -5   2   8      144.01      125.38      5.17 o 
  -4   2   8       52.38       49.94      6.57 o 
  -3   2   8       11.58        7.70      1.35 o 
  -2   2   8     2182.93     2300.12     14.60 o 
  -1   2   8      967.69     1098.31     14.99 o 
   0   2   8       26.02       35.48      2.79 o 
   1   2   8      436.43      473.98      6.74 o 
   2   2   8        0.92       11.03      2.11 o 
   3   2   8      570.65      598.35     10.37 o 
   4   2   8        1.18        3.61      2.49 o 
   5   2   8       26.88       30.66      3.05 o 
   6   2   8      455.86      428.31      7.49 o 
   7   2   8      565.29      558.94      8.03 o 
   8   2   8       15.65       16.86      3.09 o 
   9   2   8        0.02        4.48      3.47 o 
  10   2   8      491.39      568.03     14.94 o 
  11   2   8       13.49       12.98     12.22 o 
  12   2   8       41.83       39.71     14.04 o 
  13   2   8       71.48       50.86     16.29 o 
 -13   3   8        2.27       13.15     13.71 o 
 -12   3   8        3.97       -1.26      8.68 o 
 -11   3   8       28.70       27.78      6.98 o 
 -10   3   8       25.30       32.16      5.55 o 
  -9   3   8       31.38       26.06      4.60 o 
  -8   3   8        7.79        8.63      3.09 o 
  -7   3   8      117.67      113.73      4.63 o 
  -6   3   8      193.34      215.77     12.21 o 
  -5   3   8       22.45       17.41      5.34 o 
  -4   3   8       40.84       32.35      6.57 o 
  -3   3   8      280.36      240.35      5.59 o 
  -2   3   8      498.48      489.29      7.16 o 
  -1   3   8      600.75      627.46      5.14 o 
   0   3   8       33.25       22.87      3.82 o 
   1   3   8       14.38       17.22      5.22 o 
   2   3   8      530.27      478.28     10.34 o 
   3   3   8      353.63      352.46      7.57 o 
   4   3   8        0.09        8.24      3.66 o 
   5   3   8       53.99       43.00      5.09 o 
   6   3   8     2010.90     2084.92     22.29 o 
   7   3   8       85.31       81.43      5.37 o 
   8   3   8       65.31       68.64      4.59 o 
   9   3   8      126.46      118.88      7.02 o 
  10   3   8        1.37        3.51      5.05 o 
  11   3   8      110.74       99.21     14.15 o 
  12   3   8        4.01        3.49     14.28 o 
 -12   4   8        8.48        6.90     12.08 o 
 -11   4   8        5.39       24.68     12.54 o 
 -10   4   8       18.52       22.77      7.07 o 
  -9   4   8        1.63        1.05      6.35 o 
  -8   4   8       68.62       63.97      5.20 o 
  -7   4   8      250.15      260.43     32.39 o 
  -6   4   8       70.55       81.40      9.61 o 
  -5   4   8        5.67        5.87      6.04 o 
  -4   4   8        8.90        8.35      5.81 o 
  -3   4   8      145.76      150.57      6.35 o 
  -2   4   8      350.18      316.14      5.65 o 
  -1   4   8      164.80      180.73      5.38 o 
   0   4   8       54.62       70.26      7.91 o 
   1   4   8      102.30      111.44      6.24 o 
   2   4   8       52.46       83.39      5.94 o 
   3   4   8       50.09       53.32      3.72 o 
   4   4   8       27.90       35.03      5.19 o 
   5   4   8        1.83       -0.05      4.99 o 
   6   4   8      130.32      121.67      8.41 o 
   7   4   8      329.63      303.94      8.97 o 
   8   4   8        0.03        1.37      4.54 o 
   9   4   8        3.01        5.11      4.55 o 
  10   4   8      227.00      277.13     13.14 o 
  11   4   8        4.15        7.09      9.09 o 
  12   4   8       13.38        9.61     11.25 o 
 -11   5   8        3.20        0.42     13.31 o 
 -10   5   8       16.03       17.01     11.36 o 
  -9   5   8        0.97        1.46      7.27 o 
  -8   5   8       10.61       17.64      5.47 o 
  -7   5   8       52.43       50.21     10.63 o 
  -6   5   8      111.87      121.27     12.19 o 
  -5   5   8       52.35       49.84      9.94 o 
  -4   5   8       21.22       15.35      8.63 o 
  -3   5   8        3.39        5.00      3.75 o 
  -2   5   8      180.83      172.43      4.15 o 
  -1   5   8       56.26       59.59      3.11 o 
   0   5   8       21.13       17.15      3.49 o 
   1   5   8      121.43      120.37      7.31 o 
   2   5   8       38.87       24.74      5.27 o 
   3   5   8       75.76       69.40      6.72 o 
   4   5   8        4.24        4.40      6.06 o 
   5   5   8        1.15        1.17      5.28 o 
   6   5   8      908.04      913.99     15.94 o 
   7   5   8       25.47       24.87      5.94 o 
   8   5   8        3.19        0.24      4.57 o 
   9   5   8       29.01       29.26      5.47 o 
  10   5   8        0.41        1.93      7.55 o 
  11   5   8       85.56      105.26     12.27 o 
 -10   6   8       12.69       13.40      9.09 o 
  -9   6   8       12.47        5.59      8.06 o 
  -8   6   8       43.05       44.30     13.00 o 
  -7   6   8       20.21       23.57     12.11 o 
  -6   6   8        0.00       -0.90      8.89 o 
  -5   6   8        7.63       -3.57     10.05 o 
  -4   6   8       12.02        8.39      6.42 o 
  -3   6   8       99.22       97.13      6.47 o 
  -2   6   8       34.11       27.06      5.10 o 
  -1   6   8       66.41       64.21      3.64 o 
   0   6   8       14.11       15.05      2.98 o 
   1   6   8       19.09       24.70      3.93 o 
   2   6   8       20.73       25.12      7.43 o 
   3   6   8       37.45       43.19      6.47 o 
   4   6   8       10.59       17.37      7.07 o 
   5   6   8       16.87       25.07      8.71 o 
   6   6   8       43.83       47.42      8.97 o 
   7   6   8      195.21      179.98     12.03 o 
   8   6   8        8.68       13.97      6.19 o 
   9   6   8        0.20        3.60      9.27 o 
  10   6   8       96.41       98.82     11.96 o 
 -10   7   8        0.60        6.73     18.98 o 
  -9   7   8        6.41        6.35      9.51 o 
  -8   7   8        4.65        6.87     12.47 o 
  -7   7   8       20.38       15.30     19.44 o 
  -6   7   8       24.25       27.67      8.63 o 
  -5   7   8        6.50        8.65      7.71 o 
  -4   7   8        0.41       -6.12      7.21 o 
  -3   7   8        2.27        3.08      5.60 o 
  -2   7   8       59.88       57.21      6.75 o 
  -1   7   8        0.74        0.82      5.54 o 
   0   7   8        1.74       -0.17      6.10 o 
   1   7   8       36.20       29.63      5.37 o 
   2   7   8       19.82       23.10      8.33 o 
   3   7   8        1.18        3.59      6.70 o 
   4   7   8        1.96        2.15     10.98 o 
   5   7   8        4.45       -6.71      9.25 o 
   6   7   8      281.04      251.86     19.32 o 
   7   7   8       31.72       25.50      8.65 o 
   8   7   8        2.33        1.83      9.74 o 
   9   7   8       12.29        7.49     11.80 o 
  -7   8   8        0.26        7.65     11.57 o 
  -6   8   8        7.03       17.07     10.99 o 
  -5   8   8       17.66       14.01     10.58 o 
  -4   8   8        4.79       11.16      8.74 o 
  -3   8   8       21.46       16.56      9.21 o 
  -2   8   8        7.76       12.90      6.56 o 
  -1   8   8       24.73       23.58      7.83 o 
   0   8   8        5.45       -1.28      7.71 o 
   1   8   8        0.45       -4.00      7.82 o 
   2   8   8        7.17        5.20      8.06 o 
   3   8   8       36.12       28.59     13.30 o 
   4   8   8        1.64        3.37      9.53 o 
   5   8   8       17.19       18.69      9.06 o 
   6   8   8       17.86       19.33     10.43 o 
   7   8   8       98.11      116.82     17.38 o 
  -5   9   8        0.02        2.24     17.64 o 
  -4   9   8        5.00       16.24     10.67 o 
  -3   9   8        1.99        7.85     10.61 o 
  -2   9   8       10.89       12.27     10.43 o 
  -1   9   8        2.00        4.61      9.95 o 
   0   9   8        0.02        4.18      9.73 o 
   1   9   8        5.87       -6.89     14.77 o 
   2   9   8       13.04       29.43     15.18 o 
   3   9   8        2.62       -0.82     14.55 o 
   4   9   8        0.04      -10.96     10.96 o 
 -13   1   9        5.05        8.02      8.97 o 
 -12   1   9        1.14       -1.60      7.67 o 
 -11   1   9        0.77        5.44      5.17 o 
 -10   1   9        6.34        6.76      3.70 o 
  -9   1   9        1.70        1.62      3.32 o 
  -8   1   9        4.05        8.80      2.81 o 
  -7   1   9       47.43       44.98      3.20 o 
  -6   1   9       15.57       16.19      1.19 o 
  -5   1   9        0.24       -0.26      2.20 o 
  -4   1   9        0.86        0.11      0.75 o 
  -3   1   9       18.04       16.63      1.12 o 
  -2   1   9       53.62       53.65      1.31 o 
  -1   1   9      262.19      279.49      3.18 o 
   0   1   9      181.07      182.01      2.94 o 
   1   1   9        9.63        9.81      1.87 o 
   2   1   9       27.40       19.70      3.27 o 
   3   1   9       54.79       49.54      2.25 o 
   4   1   9       80.93       74.65      3.08 o 
   5   1   9       29.91       26.54      2.50 o 
   6   1   9       37.62       35.93      3.18 o 
   7   1   9       10.57       11.35      2.62 o 
   8   1   9        0.01        2.66      2.72 o 
   9   1   9        3.17        6.42      3.28 o 
  10   1   9        6.34        1.69      4.49 o 
  11   1   9        5.45       12.28     10.12 o 
  12   1   9        5.03       -4.71     13.12 o 
  13   1   9        0.83        6.58     10.27 o 
 -13   2   9        1.90        5.87     13.80 o 
 -12   2   9        0.01       11.04     10.78 o 
 -11   2   9        8.54       10.33      5.41 o 
 -10   2   9        0.41       -0.08      4.58 o 
  -9   2   9        8.73       10.30      3.39 o 
  -8   2   9        0.97        3.66      3.25 o 
  -7   2   9       35.33       37.79      4.73 o 
  -6   2   9        6.76        9.15      2.58 o 
  -5   2   9       72.06       67.65      4.22 o 
  -4   2   9       11.87       12.43      1.78 o 
  -3   2   9       84.23       79.66      2.54 o 
  -2   2   9       92.59       81.99      2.31 o 
  -1   2   9       24.17       18.82      2.43 o 
   0   2   9      141.77      124.63      3.27 o 
   1   2   9       30.07       28.73      2.41 o 
   2   2   9        1.38        2.79      2.21 o 
   3   2   9       17.79       15.91      2.76 o 
   4   2   9       93.14       87.81      4.29 o 
   5   2   9        0.05        0.21      2.32 o 
   6   2   9       55.72       54.70      4.06 o 
   7   2   9        0.69        1.07      2.68 o 
   8   2   9        0.43        1.46      2.76 o 
   9   2   9        0.14       -0.82      3.06 o 
  10   2   9        9.03       12.93      6.89 o 
  11   2   9        0.31        5.60     11.08 o 
  12   2   9        1.09       -8.74     12.45 o 
 -13   3   9       14.99       37.09     14.70 o 
 -12   3   9        4.58       16.61     12.66 o 
 -11   3   9        4.60       16.16      7.33 o 
 -10   3   9       28.68       34.63      7.20 o 
  -9   3   9        2.45        6.20      4.24 o 
  -8   3   9        1.36        2.79      4.10 o 
  -7   3   9       99.80      108.32     13.90 o 
  -6   3   9       27.44       27.37      5.11 o 
  -5   3   9        0.64       -0.16      5.37 o 
  -4   3   9        9.58        9.79      5.00 o 
  -3   3   9       29.68       26.23      3.14 o 
  -2   3   9       27.10       30.32      2.86 o 
  -1   3   9      293.90      305.22      4.61 o 
   0   3   9      275.48      263.12      7.35 o 
   1   3   9       56.33       44.92      4.17 o 
   2   3   9       53.22       50.16      3.31 o 
   3   3   9      128.75      123.35      4.96 o 
   4   3   9      135.88      136.75      5.55 o 
   5   3   9       19.72       19.63      4.41 o 
   6   3   9       69.91       78.27      4.66 o 
   7   3   9       35.97       37.31      4.70 o 
   8   3   9        0.46        5.59      3.33 o 
   9   3   9       11.70       14.03      3.90 o 
  10   3   9       16.59       16.18      9.43 o 
  11   3   9       11.18       20.34     13.44 o 
  12   3   9       12.25        7.80     12.46 o 
 -12   4   9        0.64       -0.81     12.11 o 
 -11   4   9        9.60       21.19     12.30 o 
 -10   4   9        2.86       -1.48      6.86 o 
  -9   4   9        1.49        0.08      5.77 o 
  -8   4   9        2.48        6.06      4.22 o 
  -7   4   9       35.57       42.65      7.46 o 
  -6   4   9       48.20       48.93      9.32 o 
  -5   4   9       42.73       30.90      8.24 o 
  -4   4   9       19.97       20.44      6.99 o 
  -3   4   9        6.49        5.49      2.91 o 
  -2   4   9       17.98       15.30      1.96 o 
  -1   4   9        1.97        4.35      2.67 o 
   0   4   9       20.46       27.60      7.20 o 
   1   4   9        0.09        4.66      3.70 o 
   2   4   9        2.40        6.98      4.16 o 
   3   4   9        1.15       -1.41      2.83 o 
   4   4   9       29.59       29.91      5.21 o 
   5   4   9        2.55        5.04      5.46 o 
   6   4   9       34.69       58.44      7.96 o 
   7   4   9       16.63       18.86      4.90 o 
   8   4   9        0.00        0.49      4.58 o 
   9   4   9        2.94        4.63      5.11 o 
  10   4   9        7.34       11.32      6.37 o 
  11   4   9        0.35       -0.21      9.52 o 
  12   4   9        0.09        2.83     17.54 o 
 -11   5   9        7.96       -0.52     12.80 o 
 -10   5   9       20.59       20.13      8.04 o 
  -9   5   9        0.06        4.64      6.40 o 
  -8   5   9        7.21       -0.45      6.85 o 
  -7   5   9       16.27       11.54     10.19 o 
  -6   5   9        0.39       -2.45      9.17 o 
  -5   5   9        3.16       -0.43      8.53 o 
  -4   5   9        4.54        6.87      5.83 o 
  -3   5   9        1.21       11.94      4.29 o 
  -2   5   9        8.43       12.85      2.27 o 
  -1   5   9        8.69        6.08      2.45 o 
   0   5   9       16.77       13.72      3.68 o 
   1   5   9       34.65       35.93      6.20 o 
   2   5   9       22.83       29.71      5.62 o 
   3   5   9       42.54       48.44      5.15 o 
   4   5   9       13.80       23.53      7.21 o 
   5   5   9       11.59       21.47      6.81 o 
   6   5   9        4.62       20.00      6.09 o 
   7   5   9       13.67       16.93      5.79 o 
   8   5   9        0.45        2.32      4.61 o 
   9   5   9        4.25       13.01      6.67 o 
  10   5   9        2.38       -0.37      7.55 o 
  11   5   9        0.32       12.97     11.16 o 
 -10   6   9        1.96       10.29      9.46 o 
  -9   6   9        0.56        4.91      8.19 o 
  -8   6   9        0.58        5.39      7.03 o 
  -7   6   9       16.65       27.81     12.85 o 
  -6   6   9       56.34       51.06     11.77 o 
  -5   6   9        8.63        6.99      7.21 o 
  -4   6   9        5.90        5.54      7.97 o 
  -3   6   9        0.68        1.92      5.03 o 
  -2   6   9        0.07       -2.34      4.98 o 
  -1   6   9        0.54        1.23      2.76 o 
   0   6   9        0.01        3.42      3.82 o 
   1   6   9        2.87        6.86      3.76 o 
   2   6   9        4.23       13.89      5.92 o 
   3   6   9        9.65        9.70      6.12 o 
   4   6   9        0.12        2.87      6.44 o 
   5   6   9        5.74       12.62      6.87 o 
   6   6   9        9.61       20.81      8.03 o 
   7   6   9       24.06       42.63      9.57 o 
   8   6   9        0.20        5.93      6.51 o 
   9   6   9        5.19       12.19     13.72 o 
  10   6   9        2.06        8.61     11.30 o 
 -10   7   9        6.16        0.74     18.34 o 
  -9   7   9        0.94        5.84     11.02 o 
  -8   7   9       11.67       12.53      9.73 o 
  -7   7   9        0.64        7.16      9.92 o 
  -6   7   9        4.58        7.54      9.00 o 
  -5   7   9        1.76        8.71      8.07 o 
  -4   7   9        0.01       -0.85      7.72 o 
  -3   7   9        0.76        9.03      5.80 o 
  -2   7   9       15.39       20.14      5.47 o 
  -1   7   9        1.70       -2.09      6.25 o 
   0   7   9        2.33        0.08      6.43 o 
   1   7   9       10.28       12.21     10.82 o 
   2   7   9       13.14       21.42      7.25 o 
   3   7   9        6.88        4.21      8.48 o 
   4   7   9        0.08        7.91      7.56 o 
   5   7   9       24.53       41.56      9.69 o 
   6   7   9        0.73        1.58      9.04 o 
   7   7   9        0.94        9.20     10.74 o 
   8   7   9        0.00       -3.31      9.82 o 
   9   7   9        0.08       -1.80     17.76 o 
  -7   8   9        7.36       32.91     10.88 o 
  -6   8   9       27.34       30.06      9.76 o 
  -5   8   9        1.82        1.16      9.59 o 
  -4   8   9        0.65        7.53      8.50 o 
  -3   8   9        0.09        1.15      6.73 o 
  -2   8   9        1.09       -4.37      6.53 o 
  -1   8   9        1.03        5.13      9.96 o 
   0   8   9        0.32       -4.06      7.68 o 
   1   8   9        0.41        3.93      7.72 o 
   2   8   9        2.54        0.54     15.37 o 
   3   8   9        3.70       14.76      8.95 o 
   4   8   9        1.29        3.85      8.79 o 
   5   8   9        5.64        5.98      9.49 o 
   6   8   9        5.29       34.27     10.34 o 
   7   8   9       10.12       20.67     15.68 o 
  -5   9   9        1.31      -14.86     17.54 o 
  -4   9   9        0.22        2.37     11.83 o 
  -3   9   9        0.40       10.06     17.04 o 
  -2   9   9        4.87        5.22     10.81 o 
  -1   9   9        0.44       -3.71     10.00 o 
   0   9   9        2.72       10.40      9.92 o 
   1   9   9        4.39       23.02     14.49 o 
   2   9   9        5.98       18.12     14.81 o 
   3   9   9        1.59        1.17     11.21 o 
   4   9   9        0.50        4.83     16.69 o 
 -13   0  10        9.11       10.14     11.82 o 
 -12   0  10      101.24      114.16     14.94 o 
 -11   0  10       55.84       61.22     13.16 o 
 -10   0  10       21.00       19.81      5.58 o 
  -9   0  10      616.82      600.37     13.77 o 
  -8   0  10      616.23      580.13     12.35 o 
  -7   0  10    10260.98     9975.24     45.78 o 
  -6   0  10     3396.60     3255.05     31.90 o 
  -5   0  10      154.90      132.03      2.55 o 
  -4   0  10      475.09      493.93      7.93 o 
  -3   0  10      586.74      586.99      4.31 o 
  -2   0  10        6.03        4.75      1.45 o 
  -1   0  10     4046.50     4267.20     18.66 o 
   0   0  10     2011.12     1959.15      9.83 o 
   1   0  10     4528.43     4886.23     34.76 o 
   2   0  10       21.13       25.44      3.59 o 
   3   0  10       37.46       49.24      4.01 o 
   4   0  10      634.68      671.04     21.53 o 
   5   0  10     1663.85     1668.12     15.01 o 
   6   0  10    11020.99    10986.72     42.63 o 
   7   0  10       50.34       46.05      4.62 o 
   8   0  10      124.46      111.51      6.46 o 
   9   0  10       17.63       15.19      4.85 o 
  10   0  10       25.30       19.92      7.74 o 
  11   0  10       15.11       21.45     11.02 o 
  12   0  10        3.21        2.82     12.20 o 
  13   0  10        7.61        6.96     14.86 o 
 -13   1  10      185.75      213.95     28.71 o 
 -12   1  10      153.84      169.94     12.00 o 
 -11   1  10     1181.41     1345.68     27.14 o 
 -10   1  10      612.49      635.28     16.34 o 
  -9   1  10       13.38       13.04      3.33 o 
  -8   1  10      604.92      610.96      9.42 o 
  -7   1  10     1182.33     1186.95     11.03 o 
  -6   1  10        2.35        4.97      2.52 o 
  -5   1  10     1026.22     1059.70     10.75 o 
  -4   1  10       90.16      114.63      4.21 o 
  -3   1  10     9948.28    11009.24     26.18 o 
  -2   1  10     4538.59     5327.93     12.25 o 
  -1   1  10     1071.87     1157.72      8.68 o 
   0   1  10     1023.89      945.06     10.41 o 
   1   1  10      968.75     1208.87      7.62 o 
   2   1  10    20590.50    21672.33    228.34 o 
   3   1  10       44.46       41.17      1.71 o 
   4   1  10      274.54      272.63      5.69 o 
   5   1  10     1486.90     1484.78     11.21 o 
   6   1  10      615.84      611.65      8.23 o 
   7   1  10     1443.19     1439.34     13.01 o 
   8   1  10     1071.97     1072.96     16.59 o 
   9   1  10      291.29      306.04      7.51 o 
  10   1  10      256.78      283.02      9.42 o 
  11   1  10      145.55      150.15     15.64 o 
  12   1  10        0.37        9.95     12.67 o 
  13   1  10       26.67       37.31     10.25 o 
 -13   2  10        6.36      -10.01     14.33 o 
 -12   2  10       82.42       63.04     13.59 o 
 -11   2  10       27.68       41.40      6.42 o 
 -10   2  10       13.61       10.60      4.60 o 
  -9   2  10      363.39      359.01     14.72 o 
  -8   2  10      444.97      439.61     10.48 o 
  -7   2  10     7653.65     7571.93     30.04 o 
  -6   2  10     2837.00     2825.46     14.93 o 
  -5   2  10        7.65        6.88      3.27 o 
  -4   2  10      171.95      193.48      5.13 o 
  -3   2  10      141.02      154.01      4.98 o 
  -2   2  10      234.24      271.44      4.22 o 
  -1   2  10     2373.86     2479.89     14.82 o 
   0   2  10      570.80      527.54      6.08 o 
   1   2  10     1596.57     1788.72     14.50 o 
   2   2  10       12.67       18.97      2.45 o 
   3   2  10        7.86        9.31      2.58 o 
   4   2  10      225.04      252.99      8.14 o 
   5   2  10     1357.74     1359.47     11.84 o 
   6   2  10     7635.17     7873.76     33.50 o 
   7   2  10       70.61       59.56      3.64 o 
   8   2  10      139.05      134.22      4.82 o 
   9   2  10       13.24       15.05      3.45 o 
  10   2  10        7.20       -1.71     10.42 o 
  11   2  10       20.16       22.92     11.06 o 
  12   2  10        4.65        5.86     11.67 o 
 -13   3  10      104.99      129.05     17.42 o 
 -12   3  10      135.85      128.56     16.37 o 
 -11   3  10      630.43      719.42     19.34 o 
 -10   3  10      531.83      529.63     15.76 o 
  -9   3  10        1.62        4.23      4.32 o 
  -8   3  10      264.87      247.32     19.50 o 
  -7   3  10      582.40      573.67     16.35 o 
  -6   3  10       13.45       14.47      5.54 o 
  -5   3  10      176.91      192.48     10.16 o 
  -4   3  10       34.69       25.84      6.08 o 
  -3   3  10     5769.55     6144.07     30.74 o 
  -2   3  10     1121.55     1244.84     11.61 o 
  -1   3  10      487.98      509.44      8.39 o 
   0   3  10      407.62      409.78     13.26 o 
   1   3  10     1423.33     1529.04     12.05 o 
   2   3  10     4398.68     4807.37     25.27 o 
   3   3  10       88.47       96.20      4.67 o 
   4   3  10      330.06      325.64      7.99 o 
   5   3  10     1115.44     1067.89     15.04 o 
   6   3  10      336.52      317.73      7.33 o 
   7   3  10      593.28      551.11      9.61 o 
   8   3  10      276.42      268.78      7.25 o 
   9   3  10       73.33       72.57      6.18 o 
  10   3  10      310.33      313.38     14.90 o 
  11   3  10       51.37       52.29     14.69 o 
  12   3  10        0.12        6.73     14.35 o 
 -12   4  10       36.23       44.86     12.53 o 
 -11   4  10        4.16       11.59     12.04 o 
 -10   4  10        3.97        7.55      8.92 o 
  -9   4  10       88.39       75.28      8.62 o 
  -8   4  10      206.67      179.91      9.96 o 
  -7   4  10     3775.51     3719.94     35.39 o 
  -6   4  10     1489.00     1471.17     29.00 o 
  -5   4  10       33.91       48.54      8.54 o 
  -4   4  10        8.18       15.22      3.70 o 
  -3   4  10       25.77       32.90      3.28 o 
  -2   4  10      370.76      395.96      5.41 o 
  -1   4  10      516.78      512.16      7.68 o 
   0   4  10        8.07        3.42      4.12 o 
   1   4  10      257.87      291.46      9.68 o 
   2   4  10      132.31      153.14      6.14 o 
   3   4  10        5.18        8.95      3.64 o 
   4   4  10        9.29        9.92      4.85 o 
   5   4  10      739.16      721.53     16.10 o 
   6   4  10     3356.04     3368.86     34.82 o 
   7   4  10       67.28       73.46      5.59 o 
   8   4  10      138.54      140.22      9.00 o 
   9   4  10       10.99        9.62      7.33 o 
  10   4  10        0.04        8.92      8.52 o 
  11   4  10       19.82       29.41     10.12 o 
  12   4  10        5.93       14.01     17.46 o 
 -11   5  10      258.09      250.36     19.95 o 
 -10   5  10      281.60      286.21     35.97 o 
  -9   5  10       10.93       10.66      7.43 o 
  -8   5  10       73.23       80.67      9.06 o 
  -7   5  10      238.94      218.60     16.04 o 
  -6   5  10       43.04       44.16      9.89 o 
  -5   5  10        6.18        3.17      8.21 o 
  -4   5  10       71.20       69.10      5.27 o 
  -3   5  10     2075.87     2139.36     24.70 o 
  -2   5  10      146.00      157.44      3.75 o 
  -1   5  10       92.72       95.97      3.60 o 
   0   5  10      105.23      104.48      5.13 o 
   1   5  10      569.32      551.34     12.99 o 
   2   5  10      748.77      777.61     15.50 o 
   3   5  10      119.62      122.32      6.79 o 
   4   5  10      245.05      248.20     20.52 o 
   5   5  10      732.48      713.54     18.85 o 
   6   5  10      106.38      103.22      7.65 o 
   7   5  10      175.85      170.69      9.04 o 
   8   5  10       29.51       27.29      5.00 o 
   9   5  10       12.28       21.75      6.54 o 
  10   5  10      245.09      255.60     11.62 o 
  11   5  10        7.18        6.80     11.83 o 
 -10   6  10        0.74      -10.34     10.39 o 
  -9   6  10       15.74       23.00      8.70 o 
  -8   6  10       88.65       85.17     14.83 o 
  -7   6  10     1539.62     1471.82     37.32 o 
  -6   6  10      520.68      525.38     27.50 o 
  -5   6  10       28.16       22.40      6.82 o 
  -4   6  10        0.45        1.86      6.53 o 
  -3   6  10       46.46       46.57      5.65 o 
  -2   6  10      165.83      147.98      7.28 o 
  -1   6  10       72.01       63.76      5.31 o 
   0   6  10        3.74        6.00      3.68 o 
   1   6  10      123.87      119.68      5.95 o 
   2   6  10      104.47      117.47      8.17 o 
   3   6  10       17.20       27.36      5.00 o 
   4   6  10        0.28       -1.37      6.69 o 
   5   6  10      336.51      315.13     13.95 o 
   6   6  10     1352.60     1349.57     76.93 o 
   7   6  10       24.63       45.73      9.41 o 
   8   6  10       88.72      101.26     10.99 o 
   9   6  10        9.72       16.15     10.33 o 
  10   6  10        0.29        5.59     11.87 o 
 -10   7  10       85.26       89.09     19.28 o 
  -9   7  10        4.31       -3.25      9.25 o 
  -8   7  10       23.85       33.48     11.17 o 
  -7   7  10       91.17       84.49     10.80 o 
  -6   7  10       48.99       56.77      9.91 o 
  -5   7  10        2.23        5.23      8.29 o 
  -4   7  10       14.70        8.90      7.52 o 
  -3   7  10      552.74      506.09     12.69 o 
  -2   7  10       32.78       29.67      8.38 o 
  -1   7  10       19.63       17.00      7.03 o 
   0   7  10       22.32       23.75      6.61 o 
   1   7  10      117.51      116.57     11.40 o 
   2   7  10      250.03      236.42     11.85 o 
   3   7  10       26.93       31.41      6.07 o 
   4   7  10       86.62       77.79      9.01 o 
   5   7  10      323.82      332.38     15.53 o 
   6   7  10       28.58       19.01      9.38 o 
   7   7  10       69.02       77.14     10.87 o 
   8   7  10        7.11        9.24     10.42 o 
   9   7  10        9.63       12.83     18.83 o 
  -7   8  10      528.48      552.28     21.18 o 
  -6   8  10      157.25      155.43     13.64 o 
  -5   8  10       12.32       19.13     12.84 o 
  -4   8  10        2.19        3.32      9.93 o 
  -3   8  10       37.57       34.74      7.12 o 
  -2   8  10       63.87       49.44      8.99 o 
  -1   8  10       12.19       15.64      7.58 o 
   0   8  10        4.59        1.79      7.56 o 
   1   8  10       63.71       66.38      8.91 o 
   2   8  10       40.65       41.13     10.40 o 
   3   8  10       14.87       27.85      7.54 o 
   4   8  10        0.29       12.99     10.02 o 
   5   8  10      135.51      143.40     13.36 o 
   6   8  10      510.82      525.18     33.86 o 
   7   8  10        4.85       -4.67     16.87 o 
  -4   9  10        1.35       14.90     11.29 o 
  -3   9  10      125.37      124.50     18.06 o 
  -2   9  10       13.68       29.00     11.09 o 
  -1   9  10        8.40        1.88     10.32 o 
   0   9  10        3.88        6.63     10.66 o 
   1   9  10       19.74        6.01     13.63 o 
   2   9  10       97.26      109.89     11.64 o 
   3   9  10        2.55        8.51     16.73 o 
 -13   1  11        3.66        4.11      9.02 o 
 -12   1  11        5.40        2.23      7.96 o 
 -11   1  11        0.45        5.59      8.51 o 
 -10   1  11        1.96        2.07      4.47 o 
  -9   1  11        1.77       -1.68      3.29 o 
  -8   1  11        0.26        0.51      2.24 o 
  -7   1  11       46.29       41.62      3.52 o 
  -6   1  11       40.99       42.04      2.94 o 
  -5   1  11        5.58        4.89      2.20 o 
  -4   1  11        0.38       -0.06      0.68 o 
  -3   1  11       22.27       20.37      1.25 o 
  -2   1  11        7.75        9.29      1.27 o 
  -1   1  11      142.97      144.21      2.38 o 
   0   1  11      293.99      302.04      4.64 o 
   1   1  11      152.52      145.45      2.77 o 
   2   1  11       20.13       27.36      4.48 o 
   3   1  11        5.87        6.90      1.10 o 
   4   1  11       26.49       24.11      3.14 o 
   5   1  11       27.60       28.12      2.62 o 
   6   1  11       54.91       54.22      3.76 o 
   7   1  11       26.58       27.11      3.24 o 
   8   1  11        0.00        0.04      3.11 o 
   9   1  11        0.02        5.58      3.81 o 
  10   1  11        8.38        7.58      5.15 o 
  11   1  11        0.33       -0.62     12.17 o 
  12   1  11        4.38       12.29     11.53 o 
  13   1  11        3.70        4.00     14.68 o 
 -13   2  11        0.26        6.26     14.65 o 
 -12   2  11        1.69        0.62     12.44 o 
 -11   2  11        4.01        4.59      6.37 o 
 -10   2  11        5.78        8.19      4.78 o 
  -9   2  11       17.87       16.57      4.30 o 
  -8   2  11       42.19       39.06      3.85 o 
  -7   2  11       14.06       17.62      2.71 o 
  -6   2  11       18.89       13.25      1.91 o 
  -5   2  11       10.39       10.81      1.22 o 
  -4   2  11       62.71       57.46      3.19 o 
  -3   2  11       84.77       83.67      2.34 o 
  -2   2  11      183.65      178.31      2.01 o 
  -1   2  11       86.03       89.99      2.64 o 
   0   2  11        5.97        4.99      1.91 o 
   1   2  11       16.03       15.89      2.28 o 
   2   2  11       29.25       32.12      2.69 o 
   3   2  11        1.12        2.12      2.85 o 
   4   2  11      102.92       89.67      4.59 o 
   5   2  11      131.48      114.54      4.18 o 
   6   2  11       73.59       76.79      4.90 o 
   7   2  11        7.15        8.81      3.07 o 
   8   2  11        1.44        1.53      3.05 o 
   9   2  11        1.70        1.45      4.00 o 
  10   2  11        9.59       11.47      6.57 o 
  11   2  11        4.36        5.67     11.73 o 
  12   2  11        0.00       -6.01     13.34 o 
 -13   3  11        9.62       13.50     15.62 o 
 -12   3  11       19.88       13.48     12.74 o 
 -11   3  11        3.12       15.36     11.87 o 
 -10   3  11       10.87       12.33      8.80 o 
  -9   3  11        6.40        4.42      5.24 o 
  -8   3  11        7.43        5.43      5.00 o 
  -7   3  11      117.74      126.33      8.60 o 
  -6   3  11       62.63       66.07      6.23 o 
  -5   3  11       16.89       17.39      5.93 o 
  -4   3  11        0.00        0.47      3.58 o 
  -3   3  11       77.29       69.16      3.41 o 
  -2   3  11        4.38        8.79      1.95 o 
  -1   3  11      168.43      175.20      4.15 o 
   0   3  11      356.17      380.34      7.44 o 
   1   3  11      328.72      320.57      6.05 o 
   2   3  11       36.43       43.25      3.61 o 
   3   3  11       32.10       30.95      3.87 o 
   4   3  11       50.77       55.36      4.57 o 
   5   3  11       38.14       32.24      4.87 o 
   6   3  11      102.85      106.15      4.97 o 
   7   3  11       65.01       64.57      4.75 o 
   8   3  11        0.03        3.19      3.58 o 
   9   3  11        0.19        2.66      6.41 o 
  10   3  11       33.65       35.77      8.18 o 
  11   3  11        0.08       -1.59     10.95 o 
  12   3  11       11.58       18.71     16.08 o 
 -12   4  11        2.94       -6.14     13.06 o 
 -11   4  11        3.69       -4.03     11.87 o 
 -10   4  11        9.62       15.97     10.44 o 
  -9   4  11        6.60        9.21      6.40 o 
  -8   4  11       32.34       28.61      9.21 o 
  -7   4  11       38.10       44.25      7.66 o 
  -6   4  11       41.73       41.53      9.21 o 
  -5   4  11        4.04        8.07      7.01 o 
  -4   4  11       45.95       50.50      3.92 o 
  -3   4  11       35.95       36.44      3.27 o 
  -2   4  11       16.30       20.98      2.66 o 
  -1   4  11       39.08       41.18      3.90 o 
   0   4  11        0.03       -0.13      4.04 o 
   1   4  11        0.51        2.67      3.59 o 
   2   4  11        3.30        6.29      4.05 o 
   3   4  11       11.44        9.17      3.76 o 
   4   4  11       16.62       18.30      4.96 o 
   5   4  11      125.56      124.95      8.69 o 
   6   4  11      103.53      140.61     11.64 o 
   7   4  11       39.42       34.76      5.41 o 
   8   4  11        0.67        2.19      4.69 o 
   9   4  11        2.87        9.32      6.72 o 
  10   4  11        7.73       16.36      8.54 o 
  11   4  11        1.46       14.86      9.44 o 
  12   4  11        0.01        5.60     17.28 o 
 -11   5  11        7.00       -4.66     12.16 o 
 -10   5  11        9.51       12.46     12.08 o 
  -9   5  11        2.39        2.97      7.28 o 
  -8   5  11       22.40       21.96      7.28 o 
  -7   5  11       36.28       43.83     11.36 o 
  -6   5  11        0.04       11.29      9.54 o 
  -5   5  11        7.66        2.90      5.81 o 
  -4   5  11        0.10        6.34      4.22 o 
  -3   5  11       28.88       37.04      4.32 o 
  -2   5  11        3.42        4.57      3.45 o 
  -1   5  11        8.16        9.20      4.34 o 
   0   5  11       10.59        9.18      3.81 o 
   1   5  11       89.12       90.66      7.02 o 
   2   5  11       22.76       25.55      4.64 o 
   3   5  11       17.43       21.72      4.84 o 
   4   5  11        2.96        6.00      6.39 o 
   5   5  11        0.65       10.93      5.76 o 
   6   5  11        9.45       17.05      6.38 o 
   7   5  11       12.09       27.47      6.15 o 
   8   5  11        0.05        3.08      5.71 o 
   9   5  11        1.69        9.70      6.72 o 
  10   5  11       19.98       24.21      8.13 o 
  11   5  11        7.60       10.44     16.65 o 
 -10   6  11        4.06       18.09     14.09 o 
  -9   6  11        0.01        2.89      8.35 o 
  -8   6  11       11.17       14.76      7.48 o 
  -7   6  11       36.97       58.11     17.26 o 
  -6   6  11       32.17       51.41     18.66 o 
  -5   6  11        2.76       14.83      7.52 o 
  -4   6  11       14.77       20.25      5.08 o 
  -3   6  11        9.69        8.26      4.94 o 
  -2   6  11        9.27       19.07      4.38 o 
  -1   6  11       12.39       15.57      4.05 o 
   0   6  11        0.58       -3.76      3.86 o 
   1   6  11        0.44        4.14      4.08 o 
   2   6  11        0.73        5.24      5.47 o 
   3   6  11       10.08       13.78      4.94 o 
   4   6  11        2.38       -0.58      6.57 o 
   5   6  11       60.06       69.56      9.37 o 
   6   6  11       72.97       87.80     10.18 o 
   7   6  11       46.65       50.12     10.18 o 
   8   6  11        1.50        2.82      8.45 o 
   9   6  11        2.24        4.53      8.12 o 
  10   6  11        2.31        0.14     12.42 o 
  -9   7  11        0.02        2.20     10.19 o 
  -8   7  11       18.53       34.54     10.27 o 
  -7   7  11        9.02        4.42      9.43 o 
  -6   7  11       12.57       24.99      9.44 o 
  -5   7  11        2.68        6.84      8.33 o 
  -4   7  11        3.26        2.48     11.19 o 
  -3   7  11        2.28        8.94      5.95 o 
  -2   7  11        6.86       20.58      7.15 o 
  -1   7  11        0.00        6.75      7.14 o 
   0   7  11        5.65       10.81      6.39 o 
   1   7  11       14.72       21.54      7.13 o 
   2   7  11       17.97       30.84      7.68 o 
   3   7  11        3.01        9.59      5.86 o 
   4   7  11        3.24        0.10      7.66 o 
   5   7  11        1.04        9.62      8.81 o 
   6   7  11        0.07        9.29      8.29 o 
   7   7  11        0.12        7.40      9.55 o 
   8   7  11        0.26        3.89     10.59 o 
   9   7  11        4.36       12.33     19.01 o 
  -7   8  11       18.47       35.98     12.07 o 
  -6   8  11       16.07       30.62     10.95 o 
  -5   8  11        4.08       -0.17      9.88 o 
  -4   8  11        4.33        3.11     13.18 o 
  -3   8  11        7.82       11.90      8.43 o 
  -2   8  11       11.39       19.73      8.49 o 
  -1   8  11        7.26        6.11      7.68 o 
   0   8  11        0.21        6.08      7.40 o 
   1   8  11        2.74       -0.89      7.93 o 
   2   8  11        1.13        3.85      6.50 o 
   3   8  11        3.85       -0.51      7.25 o 
   4   8  11        5.27       10.44     10.33 o 
   5   8  11       31.07       30.42     10.27 o 
   6   8  11       39.31       73.76     15.32 o 
  -4   9  11        4.20       17.32     17.42 o 
  -3   9  11        0.02        7.17     17.82 o 
  -2   9  11        2.68       -2.04     11.63 o 
  -1   9  11        0.17        9.93     10.66 o 
   0   9  11        3.58        8.37     10.89 o 
   1   9  11        4.56       -0.50     16.08 o 
   2   9  11        8.72       18.19     10.79 o 
   3   9  11        0.89        9.27     11.00 o 
 -13   0  12       23.48       14.40     13.01 o 
 -12   0  12       51.00       36.65     11.64 o 
 -11   0  12       85.69       90.30     13.28 o 
 -10   0  12       91.66       78.86     11.98 o 
  -9   0  12        2.51        3.06      4.07 o 
  -8   0  12      703.49      738.55     17.83 o 
  -7   0  12      652.79      594.37     11.28 o 
  -6   0  12     3275.26     3268.42     25.78 o 
  -5   0  12        8.99        3.98      1.90 o 
  -4   0  12     1275.25     1350.78     23.99 o 
  -3   0  12      216.58      183.91      3.01 o 
  -2   0  12     4286.45     4780.53     27.38 o 
  -1   0  12       56.05       76.68      3.27 o 
   0   0  12       63.68       63.53      4.03 o 
   1   0  12     2605.33     2563.72     27.41 o 
   2   0  12      628.07      746.48     11.54 o 
   3   0  12      720.39      980.04     14.75 o 
   4   0  12      804.48      815.85     18.84 o 
   5   0  12      661.76      629.62     17.67 o 
   6   0  12     9101.51     8728.87     66.13 o 
   7   0  12     3334.05     3319.94     42.96 o 
   8   0  12       58.47       54.09      8.49 o 
   9   0  12      472.05      518.38     19.67 o 
  10   0  12      268.93      282.13     16.13 o 
  11   0  12        1.88        2.32     11.52 o 
  12   0  12        0.00       -5.98     13.78 o 
 -13   1  12        5.76       16.08      8.72 o 
 -12   1  12        3.40        9.28      8.27 o 
 -11   1  12       48.62       69.99      9.42 o 
 -10   1  12      208.12      235.34     12.37 o 
  -9   1  12       56.97       46.59      4.07 o 
  -8   1  12       64.74       72.63      3.97 o 
  -7   1  12       29.87       26.38      2.61 o 
  -6   1  12     4354.11     4194.89     23.93 o 
  -5   1  12       44.33       55.10      1.90 o 
  -4   1  12      407.36      498.58      3.12 o 
  -3   1  12       27.00       29.27      1.33 o 
  -2   1  12    11679.38    12720.52     41.15 o 
  -1   1  12      680.01      606.85      5.97 o 
   0   1  12      171.19      225.15      3.31 o 
   1   1  12      366.31      417.24      4.01 o 
   2   1  12    15616.42    16934.15     54.01 o 
   3   1  12      801.50     1004.33     18.21 o 
   4   1  12      391.16      406.05      5.56 o 
   5   1  12     2589.78     2628.07     20.89 o 
   6   1  12      262.02      261.35      6.87 o 
   7   1  12      138.23      122.94      4.73 o 
   8   1  12       38.97       42.39      3.94 o 
   9   1  12      217.16      226.98      8.52 o 
  10   1  12      791.17      865.92     18.27 o 
  11   1  12      657.77      702.79     30.69 o 
  12   1  12        0.05       -1.90     11.89 o 
 -13   2  12       25.91       15.61     14.87 o 
 -12   2  12       36.46       25.04     12.64 o 
 -11   2  12       39.04       35.08      7.53 o 
 -10   2  12       23.49       18.67      6.94 o 
  -9   2  12        2.18        5.54      4.22 o 
  -8   2  12      674.30      672.27     15.40 o 
  -7   2  12      461.64      431.24      6.37 o 
  -6   2  12     2661.37     2695.31     33.96 o 
  -5   2  12       34.79       31.13      1.50 o 
  -4   2  12      382.08      415.02      5.41 o 
  -3   2  12       44.13       29.46      1.51 o 
  -2   2  12     3295.79     3747.76     16.79 o 
  -1   2  12       18.63       33.28      2.13 o 
   0   2  12        3.78        8.45      2.16 o 
   1   2  12     2083.69     2085.72     13.12 o 
   2   2  12       88.28       89.85      4.07 o 
   3   2  12      660.20      706.92     10.16 o 
   4   2  12      266.73      264.17      5.10 o 
   5   2  12      218.25      216.20      5.21 o 
   6   2  12     6714.14     6533.89     39.15 o 
   7   2  12     3007.89     3052.09     19.70 o 
   8   2  12       67.34       74.86      4.18 o 
   9   2  12      305.11      322.17      8.72 o 
  10   2  12      212.67      215.23     11.41 o 
  11   2  12        0.17       16.93     12.84 o 
  12   2  12        0.36        6.80     14.48 o 
 -12   3  12        5.19       12.10     13.09 o 
 -11   3  12       10.03       16.61     12.27 o 
 -10   3  12      270.28      249.04     18.75 o 
  -9   3  12        5.99        6.36      4.86 o 
  -8   3  12        0.80       -1.41      5.31 o 
  -7   3  12        2.42       10.29      5.83 o 
  -6   3  12     2931.58     2864.94     36.15 o 
  -5   3  12       29.07       25.64      6.28 o 
  -4   3  12      920.38     1004.60     10.31 o 
  -3   3  12      323.98      315.95      5.53 o 
  -2   3  12     2720.47     2836.96     13.91 o 
  -1   3  12       36.57       45.73      4.87 o 
   0   3  12       13.33       24.65      3.86 o 
   1   3  12      203.97      201.07      5.17 o 
   2   3  12     4471.94     4693.66     22.68 o 
   3   3  12     1349.85     1476.63     15.65 o 
   4   3  12      519.97      551.50     11.77 o 
   5   3  12      869.71      854.55     14.79 o 
   6   3  12      144.00      135.71      5.46 o 
   7   3  12      127.15      117.42      5.44 o 
   8   3  12        2.17        5.15      3.89 o 
   9   3  12       21.70       27.39      5.31 o 
  10   3  12      642.68      693.69     19.52 o 
  11   3  12      389.08      425.12     31.41 o 
  12   3  12        2.70       26.41     15.27 o 
 -12   4  12       20.99       37.72     14.53 o 
 -11   4  12        4.12        3.37     10.15 o 
 -10   4  12        5.61        5.61     11.24 o 
  -9   4  12        0.84        8.89      5.84 o 
  -8   4  12      495.66      487.37     38.36 o 
  -7   4  12      181.33      154.56     10.32 o 
  -6   4  12     1546.64     1621.19     31.01 o 
  -5   4  12       53.51       54.01      8.47 o 
  -4   4  12        1.97        4.29      2.75 o 
  -3   4  12        0.08        0.94      3.00 o 
  -2   4  12     1809.63     1979.48     19.69 o 
  -1   4  12       11.71       16.62      1.66 o 
   0   4  12        6.58        6.94      4.05 o 
   1   4  12      724.84      756.41     18.50 o 
   2   4  12       23.99       27.02      5.27 o 
   3   4  12      443.02      415.34      9.39 o 
   4   4  12       24.43       21.00      4.90 o 
   5   4  12        5.48       11.60      5.09 o 
   6   4  12     3124.78     3134.30     34.56 o 
   7   4  12     1977.52     1957.45     21.15 o 
   8   4  12       41.74       45.48     10.13 o 
   9   4  12      101.40      101.24      7.51 o 
  10   4  12      122.02      116.37     10.57 o 
  11   4  12        6.78       22.99     13.26 o 
  12   4  12        3.46        5.20     17.18 o 
 -11   5  12        0.54        8.29     14.22 o 
 -10   5  12      216.08      200.83     19.22 o 
  -9   5  12        0.01       -4.50      6.92 o 
  -8   5  12       39.92       44.45      7.88 o 
  -7   5  12        1.58        7.96     10.30 o 
  -6   5  12     1464.83     1429.81     23.78 o 
  -5   5  12      131.47      131.87     11.72 o 
  -4   5  12      670.73      704.56     11.62 o 
  -3   5  12      206.50      195.03      6.18 o 
  -2   5  12      373.78      359.30      7.64 o 
  -1   5  12        9.05       13.32      3.84 o 
   0   5  12       17.30       17.92      3.76 o 
   1   5  12       30.57       38.36      5.77 o 
   2   5  12      839.04      841.00     16.78 o 
   3   5  12      878.85      855.03     14.33 o 
   4   5  12      283.60      308.28     17.68 o 
   5   5  12      133.29      139.46      7.78 o 
   6   5  12       64.59       57.80      6.68 o 
   7   5  12       96.54       95.19      8.28 o 
   8   5  12       20.19       18.57      6.24 o 
   9   5  12        1.45       10.92      7.05 o 
  10   5  12      323.47      340.72     13.91 o 
  11   5  12      173.91      172.29     19.78 o 
 -10   6  12       20.54       23.70     12.27 o 
  -9   6  12        0.22       -2.28      8.81 o 
  -8   6  12      251.14      250.02     11.23 o 
  -7   6  12       56.69       58.80      9.86 o 
  -6   6  12      682.56      707.08     19.03 o 
  -5   6  12       12.94        9.80      7.53 o 
  -4   6  12        3.93       10.11      4.92 o 
  -3   6  12        0.65        3.68      4.93 o 
  -2   6  12      733.15      776.44     17.00 o 
  -1   6  12       24.95       21.27      4.55 o 
   0   6  12        1.07        4.33      4.27 o 
   1   6  12       93.99      114.70      6.80 o 
   2   6  12       29.20       30.84      5.35 o 
   3   6  12      175.53      169.68      8.43 o 
   4   6  12       10.81       15.98      6.21 o 
   5   6  12        1.60       17.46      7.70 o 
   6   6  12     1181.80     1113.93     24.34 o 
   7   6  12      908.42      858.33     42.97 o 
   8   6  12        5.53        7.76     11.20 o 
   9   6  12       28.54       22.66      8.83 o 
  10   6  12       57.56       47.96     18.54 o 
  -9   7  12        1.55        8.39     11.12 o 
  -8   7  12       28.18       34.02      9.98 o 
  -7   7  12        1.18       11.46      9.88 o 
  -6   7  12      593.63      585.40     19.84 o 
  -5   7  12      105.01      106.52     11.19 o 
  -4   7  12      227.87      230.82     12.51 o 
  -3   7  12       39.87       30.39      6.36 o 
  -2   7  12       80.17       95.05      8.49 o 
  -1   7  12        4.66        8.70      6.07 o 
   0   7  12       18.99       20.52      6.91 o 
   1   7  12        7.60       17.00      6.88 o 
   2   7  12      250.03      210.66      9.34 o 
   3   7  12      305.26      281.18     10.55 o 
   4   7  12       70.92       73.53     27.06 o 
   5   7  12       18.10       23.70      8.98 o 
   6   7  12       19.09       36.91      9.54 o 
   7   7  12       58.64       59.97     10.88 o 
   8   7  12        6.95        4.62     13.74 o 
  -7   8  12       19.48       27.16     12.31 o 
  -6   8  12      246.27      249.26     16.43 o 
  -5   8  12        0.24       -3.01      9.36 o 
  -4   8  12        0.92        7.49      9.19 o 
  -3   8  12        0.02        3.95     13.98 o 
  -2   8  12      235.74      206.63     12.06 o 
  -1   8  12       22.12       23.74      8.07 o 
   0   8  12        0.25        5.08      7.80 o 
   1   8  12        4.44        2.50      8.51 o 
   2   8  12       10.39        5.41      6.85 o 
   3   8  12       40.12       53.32      8.15 o 
   4   8  12        9.02       15.28      9.77 o 
   5   8  12        3.89       10.75     10.95 o 
   6   8  12      403.57      386.54     18.32 o 
  -4   9  12       54.63       54.90     18.44 o 
  -3   9  12        4.79       12.29     18.14 o 
  -2   9  12       25.69       35.09     17.04 o 
  -1   9  12        0.02        2.50     10.96 o 
   0   9  12        8.45        1.34     11.04 o 
   1   9  12        4.88        5.48      8.78 o 
   2   9  12       93.17       90.16     11.40 o 
   3   9  12       85.41       74.17     15.47 o 
 -13   1  13        1.28       -3.87     11.31 o 
 -12   1  13        4.02        5.72      8.46 o 
 -11   1  13        0.60       -2.46      7.27 o 
 -10   1  13        0.98        3.32      5.54 o 
  -9   1  13        1.94        0.95      3.95 o 
  -8   1  13        0.04       -0.64      2.73 o 
  -7   1  13        6.42       12.80      3.16 o 
  -6   1  13       97.81       87.64      2.90 o 
  -5   1  13       14.68       14.23      1.29 o 
  -4   1  13        0.08        0.90      0.93 o 
  -3   1  13       12.48       12.45      1.10 o 
  -2   1  13        1.03        4.24      1.24 o 
  -1   1  13       10.79       10.18      1.25 o 
   0   1  13      155.34      152.40      4.15 o 
   1   1  13      202.28      192.38      4.22 o 
   2   1  13        2.83       19.34     12.54 o 
   3   1  13        7.38        6.70      1.61 o 
   4   1  13        8.43        8.20      1.30 o 
   5   1  13        1.09        2.72      1.92 o 
   6   1  13       17.91       16.30      4.17 o 
   7   1  13       38.51       35.78      3.43 o 
   8   1  13        2.25        5.67      4.38 o 
   9   1  13        2.59        3.92      4.85 o 
  10   1  13        3.37        0.63      5.36 o 
  11   1  13        1.05        6.39      8.40 o 
  12   1  13        0.92        6.87     12.09 o 
 -13   2  13        0.31        3.96     15.47 o 
 -12   2  13        2.50        2.25     12.06 o 
 -11   2  13        4.25        3.27      7.31 o 
 -10   2  13       14.73       15.02      5.00 o 
  -9   2  13        6.01        7.47      4.05 o 
  -8   2  13       38.80       38.97      4.53 o 
  -7   2  13        0.73        3.71      3.92 o 
  -6   2  13       12.17        8.67      1.33 o 
  -5   2  13        3.41        2.57      0.98 o 
  -4   2  13       42.38       40.94      2.27 o 
  -3   2  13        0.26       -0.42      1.05 o 
  -2   2  13      194.92      193.34      2.62 o 
  -1   2  13      112.15      116.99      4.13 o 
   0   2  13        0.17        1.19      1.84 o 
   1   2  13        8.45       10.41      2.32 o 
   2   2  13        4.99        2.51      2.71 o 
   3   2  13       29.53       29.42      3.48 o 
   4   2  13       35.53       32.04      2.45 o 
   5   2  13      229.62      202.88      5.03 o 
   6   2  13        0.01        9.48      3.19 o 
   7   2  13        1.65       11.17      3.05 o 
   8   2  13        4.34        7.24      4.05 o 
   9   2  13        0.58        6.28      4.24 o 
  10   2  13        5.30        5.05      5.69 o 
  11   2  13       17.10       14.58     13.20 o 
  12   2  13        2.14        4.97     15.07 o 
 -12   3  13        9.87        9.69     13.38 o 
 -11   3  13        1.28        1.38     11.47 o 
 -10   3  13        4.91       11.36     11.11 o 
  -9   3  13        8.72        4.53      8.70 o 
  -8   3  13        0.10        1.24      4.76 o 
  -7   3  13       10.32       30.84      8.00 o 
  -6   3  13      239.55      241.09     10.73 o 
  -5   3  13       14.58       17.16      3.48 o 
  -4   3  13        0.26        0.85      1.80 o 
  -3   3  13       58.34       47.99      2.90 o 
  -2   3  13        4.53        4.89      1.95 o 
  -1   3  13       15.46       12.69      2.82 o 
   0   3  13      211.24      199.05      5.94 o 
   1   3  13      321.94      316.61      6.85 o 
   2   3  13        4.91       17.43      3.16 o 
   3   3  13       11.78       11.07      3.32 o 
   4   3  13       35.54       35.93      4.17 o 
   5   3  13        0.55        7.12      4.02 o 
   6   3  13       26.74       26.62      3.88 o 
   7   3  13       83.98       84.55      4.79 o 
   8   3  13        3.78        5.94      4.06 o 
   9   3  13       10.45       12.41      5.40 o 
  10   3  13       16.71       17.20      8.29 o 
  11   3  13        2.00       18.16     15.92 o 
  12   3  13        1.70        2.70     13.76 o 
 -12   4  13        1.05        2.89     15.29 o 
 -11   4  13        8.65       15.94     12.06 o 
 -10   4  13       20.30       22.79     11.47 o 
  -9   4  13        4.44        4.10      6.41 o 
  -8   4  13       16.70       14.53      7.13 o 
  -7   4  13        5.07        1.50      5.72 o 
  -6   4  13        8.91       11.54      9.21 o 
  -5   4  13        3.38        7.09      5.30 o 
  -4   4  13       16.89       19.65      3.21 o 
  -3   4  13        1.49        1.41      2.88 o 
  -2   4  13       45.80       52.39      4.50 o 
  -1   4  13       10.24       10.32      1.85 o 
   0   4  13        4.07        4.18      3.48 o 
   1   4  13       11.00       15.39      3.90 o 
   2   4  13        0.64        4.68      3.76 o 
   3   4  13       13.49       17.06      4.13 o 
   4   4  13        5.81        9.51      5.06 o 
   5   4  13      139.25      138.58     16.48 o 
   6   4  13        6.12       24.99      7.07 o 
   7   4  13        1.35       15.16      6.61 o 
   8   4  13        9.41       12.68      7.36 o 
   9   4  13        0.20       -5.95      5.95 o 
  10   4  13        5.05       12.43      8.81 o 
  11   4  13       10.94       28.71     10.85 o 
 -11   5  13        0.01        2.08     14.51 o 
 -10   5  13        2.43       -1.79     11.75 o 
  -9   5  13        3.77        2.66      8.16 o 
  -8   5  13        0.00       -2.89      6.59 o 
  -7   5  13        0.27        7.21     11.40 o 
  -6   5  13       60.01      103.61     16.01 o 
  -5   5  13        2.78        7.17      6.65 o 
  -4   5  13        1.39        2.26      3.80 o 
  -3   5  13       36.39       34.69      4.02 o 
  -2   5  13        0.44        2.26      4.48 o 
  -1   5  13        0.62        0.48      3.60 o 
   0   5  13        8.61        7.66      4.97 o 
   1   5  13       30.54       37.89      5.12 o 
   2   5  13        0.25        8.35      4.74 o 
   3   5  13        4.83       15.97      5.28 o 
   4   5  13       14.94       20.53      5.07 o 
   5   5  13        0.72        5.38      5.25 o 
   6   5  13        0.52        7.21      6.02 o 
   7   5  13       11.43       23.07      6.33 o 
   8   5  13        0.01        3.70      6.68 o 
   9   5  13        9.58       16.88      7.11 o 
  10   5  13       12.43       15.62      8.35 o 
 -10   6  13       10.15       10.11     12.54 o 
  -9   6  13        1.87        9.60      7.82 o 
  -8   6  13        0.54        6.96      6.29 o 
  -7   6  13       16.31       18.52      8.34 o 
  -6   6  13        1.55       24.83      8.72 o 
  -5   6  13        0.01        1.35      7.45 o 
  -4   6  13        0.91        3.33      4.62 o 
  -3   6  13        3.55        2.79      4.64 o 
  -2   6  13        0.01        9.62      4.66 o 
  -1   6  13        3.03        3.43      4.40 o 
   0   6  13        6.63        5.34      4.09 o 
   1   6  13        0.80        7.30      3.85 o 
   2   6  13        1.09        6.79      5.26 o 
   3   6  13        1.95        9.21      5.33 o 
   4   6  13        0.54       -1.06      6.58 o 
   5   6  13       25.46       36.34      7.85 o 
   6   6  13       14.38       38.66     17.55 o 
   7   6  13        0.68       22.14      8.42 o 
   8   6  13        2.66        8.73      7.17 o 
   9   6  13        0.13        0.79      8.40 o 
  10   6  13        1.25        2.04     19.19 o 
  -9   7  13        0.01      -16.23     17.62 o 
  -8   7  13        0.22        5.35      8.70 o 
  -7   7  13        0.34       16.97      9.65 o 
  -6   7  13        5.25       38.90     10.19 o 
  -5   7  13       11.87       12.96      9.18 o 
  -4   7  13        3.82       11.82      8.48 o 
  -3   7  13        6.23        7.33      6.39 o 
  -2   7  13        0.95        1.87      6.79 o 
  -1   7  13        0.02        0.10      6.33 o 
   0   7  13        0.81       -3.74      6.55 o 
   1   7  13        0.05        0.47      5.73 o 
   2   7  13        0.42       13.42      6.22 o 
   3   7  13        4.18       13.80      6.25 o 
   4   7  13        0.62       -2.18      7.81 o 
   5   7  13        0.69        8.78      8.00 o 
   6   7  13        0.67        7.39      9.17 o 
   7   7  13        0.01        9.09     10.32 o 
   8   7  13        1.04       -9.53     15.20 o 
  -7   8  13        8.37       25.24     16.78 o 
  -6   8  13        0.55        4.23     10.23 o 
  -5   8  13        2.22        1.54     14.84 o 
  -4   8  13        0.00        6.37     13.88 o 
  -3   8  13        3.71        4.25     14.19 o 
  -2   8  13        1.17       10.11      8.52 o 
  -1   8  13        1.20        5.47      7.95 o 
   0   8  13        2.63       -3.35     10.92 o 
   1   8  13        0.65       -1.30      6.92 o 
   2   8  13        0.01        1.23      7.45 o 
   3   8  13        0.20       -1.57      6.99 o 
   4   8  13        0.43        0.09      9.12 o 
   5   8  13        4.87       10.12     10.48 o 
   6   8  13        9.13       37.63     11.96 o 
  -4   9  13        2.90       -2.83     19.66 o 
  -3   9  13        0.58       -8.48     18.57 o 
  -2   9  13        1.32      -10.90     17.52 o 
  -1   9  13        0.26       -4.20     11.29 o 
   0   9  13        0.06       -0.46      9.23 o 
   1   9  13        0.52        7.12      9.65 o 
   2   9  13        0.38        8.32     11.99 o 
   3   9  13        1.91       20.36     16.01 o 
 -13   0  14        8.60       -6.08     14.49 o 
 -12   0  14       41.55       50.36     12.67 o 
 -11   0  14      891.34      962.07     32.53 o 
 -10   0  14      364.75      411.23     21.51 o 
  -9   0  14      536.61      574.50     22.83 o 
  -8   0  14       65.03       70.15      5.33 o 
  -7   0  14       29.48       26.41      5.27 o 
  -6   0  14      972.30      896.41      8.25 o 
  -5   0  14       12.79       14.57      3.36 o 
  -4   0  14       10.48        9.99      1.23 o 
  -3   0  14     3336.02     4037.00     15.42 o 
  -2   0  14     3635.17     3867.26     28.23 o 
  -1   0  14      907.36     1081.81     12.42 o 
   0   0  14      611.63      650.10      9.31 o 
   1   0  14        8.73        5.16      1.06 o 
   2   0  14      227.93      280.73      7.96 o 
   3   0  14      222.43      222.42     10.77 o 
   4   0  14     1074.51     1121.99     23.28 o 
   5   0  14       24.85       41.89      7.02 o 
   6   0  14     1592.53     1577.32     30.22 o 
   7   0  14      881.97      804.49     23.04 o 
   8   0  14      317.16      299.02     15.36 o 
   9   0  14      132.90      121.14     12.14 o 
  10   0  14       20.23       23.42      9.04 o 
  11   0  14       10.48       10.35     12.42 o 
  12   0  14        0.14      -11.64     14.37 o 
 -13   1  14        2.73        8.59      9.61 o 
 -12   1  14        4.42        2.06      8.63 o 
 -11   1  14        1.48        2.41      7.61 o 
 -10   1  14       45.87       54.30      7.58 o 
  -9   1  14      255.43      238.88     14.71 o 
  -8   1  14      127.03      141.72      6.10 o 
  -7   1  14     8155.59     8096.67     35.67 o 
  -6   1  14     2603.81     2595.15     33.83 o 
  -5   1  14     1389.37     1474.16      6.49 o 
  -4   1  14     1258.62     1287.01      7.19 o 
  -3   1  14        3.17        1.88      1.00 o 
  -2   1  14       88.80       95.21      2.51 o 
  -1   1  14       91.71      103.35      2.10 o 
   0   1  14     1045.70     1082.80      9.58 o 
   1   1  14      115.29      153.81      2.98 o 
   2   1  14     1746.13     2081.67     20.42 o 
   3   1  14      183.67      202.64      4.49 o 
   4   1  14        2.42        3.90      1.92 o 
   5   1  14       77.90       71.15      3.56 o 
   6   1  14        1.43        0.20      2.19 o 
   7   1  14       27.76       30.56      4.92 o 
   8   1  14      144.00      140.73      7.19 o 
   9   1  14      160.64      154.41     10.40 o 
  10   1  14      140.70      153.04      8.51 o 
  11   1  14       20.95       31.76      8.93 o 
  12   1  14        0.24       -4.28     12.69 o 
 -13   2  14       11.37        4.02     15.55 o 
 -12   2  14       35.53       25.99     12.52 o 
 -11   2  14      776.73      868.81     22.85 o 
 -10   2  14      205.09      219.62     12.15 o 
  -9   2  14      365.49      358.05     13.58 o 
  -8   2  14       21.27       27.97      4.10 o 
  -7   2  14       24.21       33.29      4.28 o 
  -6   2  14      838.53      797.31     11.72 o 
  -5   2  14       19.65       22.97      1.32 o 
  -4   2  14       78.69       77.76      2.67 o 
  -3   2  14     1604.35     1968.51      7.54 o 
  -2   2  14     2089.08     2226.03      8.30 o 
  -1   2  14      314.13      351.54      6.62 o 
   0   2  14      435.65      432.04      6.08 o 
   1   2  14        6.14        4.51      2.04 o 
   2   2  14      296.13      326.22      6.96 o 
   3   2  14        0.36        2.07      2.91 o 
   4   2  14      489.57      498.18      6.49 o 
   5   2  14        1.55        5.27      2.42 o 
   6   2  14     1250.27     1257.36     11.99 o 
   7   2  14      470.45      470.78     12.41 o 
   8   2  14      179.81      174.37      6.77 o 
   9   2  14       41.43       46.05      5.15 o 
  10   2  14        3.58        3.29      5.82 o 
  11   2  14       11.01        9.79      8.81 o 
  12   2  14        0.24      -12.63     15.05 o 
 -12   3  14        5.27       19.77     11.79 o 
 -11   3  14        2.80       -1.48     10.73 o 
 -10   3  14       83.40      102.67     13.96 o 
  -9   3  14       95.18       87.71     12.41 o 
  -8   3  14        0.28        0.34      5.43 o 
  -7   3  14     4314.56     4299.96     81.60 o 
  -6   3  14     1310.67     1293.46     13.00 o 
  -5   3  14      754.00      799.58     11.77 o 
  -4   3  14      283.53      255.82      7.21 o 
  -3   3  14       56.08       61.01      2.68 o 
  -2   3  14        0.32        1.56      0.97 o 
  -1   3  14       21.42       16.22      2.98 o 
   0   3  14      314.36      316.40      9.78 o 
   1   3  14      304.02      319.09      6.31 o 
   2   3  14     1034.71     1207.35     12.21 o 
   3   3  14       12.91       11.86      3.51 o 
   4   3  14       18.62       13.52      3.86 o 
   5   3  14      200.83      180.65      7.41 o 
   6   3  14        0.71        2.84      3.10 o 
   7   3  14        1.46        6.60      4.78 o 
   8   3  14       81.75       97.85      5.96 o 
   9   3  14       15.37       21.10      4.91 o 
  10   3  14       45.27       53.72     11.59 o 
  11   3  14       21.43       31.03     14.21 o 
 -12   4  14       27.70       20.56     14.83 o 
 -11   4  14      460.67      498.91     27.47 o 
 -10   4  14       46.93       34.01     11.41 o 
  -9   4  14      141.63      129.41     14.68 o 
  -8   4  14        0.57        1.05      6.37 o 
  -7   4  14       17.10       21.22      6.55 o 
  -6   4  14      464.04      460.89     13.27 o 
  -5   4  14        4.69        4.61      6.04 o 
  -4   4  14      141.69      143.36      4.82 o 
  -3   4  14      295.48      308.91      8.54 o 
  -2   4  14      577.29      565.55      8.43 o 
  -1   4  14       21.11       20.68      2.55 o 
   0   4  14       99.49       89.93      4.95 o 
   1   4  14        4.93        7.09      4.91 o 
   2   4  14      199.32      195.81      6.90 o 
   3   4  14      147.56      142.50      8.16 o 
   4   4  14       55.79       56.98      6.46 o 
   5   4  14       85.37       74.61      7.94 o 
   6   4  14      697.96      715.89     17.81 o 
   7   4  14       71.97       71.87      8.93 o 
   8   4  14       57.00       54.31      8.59 o 
   9   4  14        0.73        2.71      6.28 o 
  10   4  14        3.45        1.62      9.43 o 
  11   4  14        7.39        9.72     11.57 o 
 -11   5  14       16.21       11.77     12.71 o 
 -10   5  14       72.62       81.29     16.57 o 
  -9   5  14       33.60       30.78      7.62 o 
  -8   5  14       38.57       32.47      7.75 o 
  -7   5  14     1596.57     1553.75     27.34 o 
  -6   5  14      458.50      435.19     14.67 o 
  -5   5  14      357.40      357.66     15.53 o 
  -4   5  14       11.99        5.67      3.98 o 
  -3   5  14       54.35       53.22      4.75 o 
  -2   5  14        0.71        0.51      3.69 o 
  -1   5  14       68.26       64.76      5.18 o 
   0   5  14       31.03       37.91      4.79 o 
   1   5  14      310.82      317.67      9.33 o 
   2   5  14      390.93      428.61     10.64 o 
   3   5  14       80.19       76.53      6.25 o 
   4   5  14        1.62        0.07      4.83 o 
   5   5  14      164.96      175.79      8.81 o 
   6   5  14        4.57        9.97      7.66 o 
   7   5  14       19.97        8.74      7.32 o 
   8   5  14       35.26       43.32      7.14 o 
   9   5  14        4.08       -1.59      7.45 o 
  10   5  14       14.29       16.45      8.18 o 
 -10   6  14       11.92        9.81     10.93 o 
  -9   6  14       55.10       61.15      8.30 o 
  -8   6  14       11.94       16.01      7.10 o 
  -7   6  14       15.39       24.45      8.50 o 
  -6   6  14      178.10      176.89     18.82 o 
  -5   6  14        1.80       -7.25      8.25 o 
  -4   6  14       48.36       34.71      8.11 o 
  -3   6  14       89.36       90.18      6.45 o 
  -2   6  14      123.48      106.02      6.22 o 
  -1   6  14        3.56        3.92      4.11 o 
   0   6  14        8.10        4.17      3.88 o 
   1   6  14        0.07        1.54      4.93 o 
   2   6  14       35.86       27.77      6.00 o 
   3   6  14      103.39      106.55      7.45 o 
   4   6  14        0.88       -0.01      7.33 o 
   5   6  14      113.54       99.93      9.46 o 
   6   6  14      302.01      324.43     15.76 o 
   7   6  14        1.72       10.16      9.46 o 
   8   6  14       31.93       42.97      8.37 o 
   9   6  14        8.77        8.54      8.31 o 
  10   6  14        5.43        7.77     19.81 o 
  -9   7  14       20.01       21.96     17.99 o 
  -8   7  14       36.00       35.79      7.88 o 
  -7   7  14      553.62      533.13     42.99 o 
  -6   7  14      121.99      127.90     12.06 o 
  -5   7  14      168.23      170.62     12.36 o 
  -4   7  14        0.00       -5.23     10.89 o 
  -3   7  14        8.23        8.57      7.05 o 
  -2   7  14        4.17        4.58      7.81 o 
  -1   7  14       20.58       24.60      7.32 o 
   0   7  14        0.00        0.98      6.72 o 
   1   7  14      159.75      162.81      8.95 o 
   2   7  14      100.95      110.63     12.42 o 
   3   7  14       36.97       33.68      7.63 o 
   4   7  14        8.98       12.38      8.74 o 
   5   7  14       61.53       74.03     10.39 o 
   6   7  14        1.84       11.08      9.45 o 
   7   7  14       21.17       33.31     17.61 o 
   8   7  14       11.18        2.89     16.94 o 
  -7   8  14       11.03       19.40     16.19 o 
  -6   8  14       58.03       68.33     11.91 o 
  -5   8  14        4.18       -8.97     16.75 o 
  -4   8  14        6.76       20.13     15.76 o 
  -3   8  14       52.75       39.09     13.23 o 
  -2   8  14       18.61       16.88      8.63 o 
  -1   8  14        2.27        0.43      8.13 o 
   0   8  14        1.21        1.28      6.77 o 
   1   8  14        1.14        9.05      7.38 o 
   2   8  14        1.27       -0.93      7.19 o 
   3   8  14       29.63       28.11      7.80 o 
   4   8  14        0.38       -6.24     10.19 o 
   5   8  14       75.30       71.15     11.12 o 
  -3   9  14        0.11       -4.19     19.09 o 
  -2   9  14        6.95       14.93     18.19 o 
  -1   9  14        1.68        2.99      9.74 o 
   0   9  14        1.71        4.90     11.05 o 
   1   9  14       61.03       65.01      9.33 o 
   2   9  14       18.40       17.99     15.35 o 
 -13   1  15        0.08        3.51      9.99 o 
 -12   1  15        2.61        8.50      8.70 o 
 -11   1  15        1.60        2.14      7.63 o 
 -10   1  15        0.84       -1.53      6.27 o 
  -9   1  15        2.06        1.14      6.38 o 
  -8   1  15        1.52        2.52      3.20 o 
  -7   1  15       11.34       14.76      2.50 o 
  -6   1  15       28.27       28.70      2.16 o 
  -5   1  15       36.40       35.41      1.46 o 
  -4   1  15        2.57        4.21      1.40 o 
  -3   1  15        2.56        2.64      1.06 o 
  -2   1  15        1.20        1.53      1.49 o 
  -1   1  15        2.15        2.32      1.08 o 
   0   1  15       21.16       23.36      1.83 o 
   1   1  15       81.00       73.54      2.09 o 
   2   1  15       41.40       44.93      4.53 o 
   3   1  15        2.79        4.46      1.53 o 
   4   1  15        0.19        0.81      1.93 o 
   5   1  15        1.75        3.83      3.69 o 
   6   1  15        1.44       -0.89      4.55 o 
   7   1  15       27.72       25.35      6.93 o 
   8   1  15       14.35       17.26      4.92 o 
   9   1  15        0.15       -4.94      4.94 o 
  10   1  15        0.12        1.06      5.76 o 
  11   1  15        1.27        0.40      9.46 o 
  12   1  15        0.12       15.57     13.05 o 
 -12   2  15        0.02        7.99     10.74 o 
 -11   2  15       15.31       21.08      8.47 o 
 -10   2  15        1.57        2.60      6.16 o 
  -9   2  15        1.21        4.32      5.65 o 
  -8   2  15       19.66       17.34      5.97 o 
  -7   2  15        4.64        9.57      3.89 o 
  -6   2  15       24.89       23.77      5.49 o 
  -5   2  15       36.23       35.83      1.60 o 
  -4   2  15        0.11       -0.66      1.03 o 
  -3   2  15       53.34       51.59      1.62 o 
  -2   2  15       69.81       69.14      2.32 o 
  -1   2  15      195.49      183.71      5.18 o 
   0   2  15       97.78       85.97      3.36 o 
   1   2  15       16.35       21.21      2.63 o 
   2   2  15       42.28       39.35      2.32 o 
   3   2  15        5.53        4.67      2.79 o 
   4   2  15        0.32        0.68      1.54 o 
   5   2  15       81.25       76.61      3.29 o 
   6   2  15       93.17       92.69      5.22 o 
   7   2  15        1.14        4.68      4.17 o 
   8   2  15       16.52       14.83      4.18 o 
   9   2  15        0.47       -3.40      4.43 o 
  10   2  15        0.43        0.04      6.02 o 
  11   2  15       22.60       18.49      9.07 o 
  12   2  15        9.81       10.28     15.31 o 
 -12   3  15        6.12        4.77     11.60 o 
 -11   3  15        3.47       -2.69     10.42 o 
 -10   3  15        3.33        2.22     10.08 o 
  -9   3  15       10.67       14.44      8.63 o 
  -8   3  15       16.56        6.92      4.97 o 
  -7   3  15       58.10       47.30      6.69 o 
  -6   3  15       71.44       63.67      3.89 o 
  -5   3  15       56.90       54.93      4.56 o 
  -4   3  15        3.42        1.90      1.81 o 
  -3   3  15       21.56       20.77      2.29 o 
  -2   3  15        0.28        1.06      1.18 o 
  -1   3  15        2.11        4.74      2.86 o 
   0   3  15       32.29       29.17      3.74 o 
   1   3  15       84.32       81.88      4.03 o 
   2   3  15       70.49       70.13      5.37 o 
   3   3  15        7.63        7.16      3.57 o 
   4   3  15        4.32        4.74      3.48 o 
   5   3  15       15.70       16.10      3.00 o 
   6   3  15       15.87       16.24      4.90 o 
   7   3  15       67.57       57.90      6.16 o 
   8   3  15       29.51       33.53      5.27 o 
   9   3  15        1.48        1.41      4.83 o 
  10   3  15        0.29       -2.30      8.21 o 
  11   3  15        5.53       13.43     14.83 o 
 -11   4  15       23.63       28.03     13.45 o 
 -10   4  15        1.45       -1.57     11.61 o 
  -9   4  15        1.17       -4.77      9.84 o 
  -8   4  15        9.50        8.97      6.07 o 
  -7   4  15        2.69        2.20      5.27 o 
  -6   4  15        8.53       10.54      4.27 o 
  -5   4  15       21.24       25.36      4.17 o 
  -4   4  15        1.32       -0.59      2.57 o 
  -3   4  15       30.88       29.68      3.25 o 
  -2   4  15       36.65       37.55      2.58 o 
  -1   4  15       34.26       33.68      2.79 o 
   0   4  15       20.53       25.23      4.13 o 
   1   4  15        0.28       -0.13      4.91 o 
   2   4  15       49.04       45.35      4.47 o 
   3   4  15        0.08        4.01      3.99 o 
   4   4  15        0.09       -0.93      4.26 o 
   5   4  15       19.09       23.22      4.86 o 
   6   4  15       52.07       50.93      7.81 o 
   7   4  15        0.89        1.87      7.17 o 
   8   4  15       22.85       23.32      7.65 o 
   9   4  15        1.43        4.16      6.25 o 
  10   4  15        1.13        4.50      9.90 o 
  11   4  15       22.96       18.96     11.58 o 
 -11   5  15        0.22       -0.16     14.69 o 
 -10   5  15        1.16        9.77      8.63 o 
  -9   5  15        5.18       -3.25     12.73 o 
  -8   5  15       31.89       26.26      6.22 o 
  -7   5  15       60.06       61.87      7.21 o 
  -6   5  15       24.50       30.14     19.55 o 
  -5   5  15        0.28        5.86     12.36 o 
  -4   5  15        0.49       -0.85      3.66 o 
  -3   5  15       21.25       20.82      4.22 o 
  -2   5  15        0.15       -0.72      3.44 o 
  -1   5  15        0.33        0.45      3.51 o 
   0   5  15        3.83        8.45      4.12 o 
   1   5  15        2.35        5.52      4.56 o 
   2   5  15        8.18        9.77      4.83 o 
   3   5  15        4.42        5.32      4.98 o 
   4   5  15        3.58        4.97      4.85 o 
   5   5  15       21.98       23.02      6.73 o 
   6   5  15       31.07       30.18      7.73 o 
   7   5  15       16.00       15.42      8.39 o 
   8   5  15        1.88        2.70      8.00 o 
   9   5  15        2.72        0.78      8.74 o 
  10   5  15        0.31        0.96      9.05 o 
 -10   6  15        0.99        6.50     13.85 o 
  -9   6  15        0.22        1.34      7.78 o 
  -8   6  15        0.62        2.20      6.78 o 
  -7   6  15       15.57       25.15      8.90 o 
  -6   6  15        0.00       15.86     13.35 o 
  -5   6  15        0.21       -1.68      7.38 o 
  -4   6  15        1.58       10.25     10.40 o 
  -3   6  15        6.19        7.28      4.48 o 
  -2   6  15        6.67        9.47      4.72 o 
  -1   6  15        3.59        2.86      4.04 o 
   0   6  15        0.00       -3.33      3.79 o 
   1   6  15        8.47       11.96      5.01 o 
   2   6  15       13.72       16.59      5.74 o 
   3   6  15        0.25        4.00      5.19 o 
   4   6  15        0.00        0.69      7.06 o 
   5   6  15        2.46        0.77      8.11 o 
   6   6  15        6.62        1.61      8.28 o 
   7   6  15        7.99        1.56      9.15 o 
   8   6  15        7.60       14.46      7.99 o 
   9   6  15        0.34       -0.74      8.70 o 
  -9   7  15        0.00        5.70     18.72 o 
  -8   7  15       23.97       20.28      9.14 o 
  -7   7  15       36.40       45.50     10.33 o 
  -6   7  15        6.96       16.13      9.19 o 
  -5   7  15        7.56       10.19     13.02 o 
  -4   7  15        2.66      -11.32     13.27 o 
  -3   7  15        6.02        3.65     11.43 o 
  -2   7  15        0.37       -2.81      6.52 o 
  -1   7  15        1.11        0.17      5.84 o 
   0   7  15        0.94        0.92      5.53 o 
   1   7  15       24.07       27.46      6.19 o 
   2   7  15        0.27        6.11      5.88 o 
   3   7  15        2.79        7.38      8.04 o 
   4   7  15        0.00        4.70      7.86 o 
   5   7  15       14.09       30.49      9.18 o 
   6   7  15       20.64       22.57     10.53 o 
   7   7  15        1.86       -5.00     10.63 o 
   8   7  15        1.02        0.05     16.53 o 
  -6   8  15        0.06      -13.56     18.92 o 
  -5   8  15        1.40        3.86     15.00 o 
  -3   8  15        1.54        3.29     12.54 o 
  -2   8  15        2.04       -1.52      8.47 o 
  -1   8  15        7.25       12.43      6.94 o 
   0   8  15        0.02       -0.88      7.16 o 
   1   8  15        9.91       15.02      7.58 o 
   2   8  15        1.22        4.21      7.57 o 
   3   8  15        0.00        2.53      9.37 o 
   4   8  15        0.22        4.52     10.51 o 
   5   8  15        7.01       12.28     11.04 o 
  -4   9  15        0.86       16.97     19.30 o 
  -3   9  15        1.21       -2.37     13.12 o 
  -2   9  15        1.04        3.55     12.69 o 
  -1   9  15        0.44       -1.61     12.51 o 
   0   9  15        1.31        7.93     11.58 o 
   1   9  15       12.39       10.52      9.64 o 
   2   9  15        0.23        4.36     16.92 o 
 -13   0  16      159.43      165.52     19.95 o 
 -12   0  16       94.72       78.64     14.36 o 
 -11   0  16       51.95       48.97     12.17 o 
 -10   0  16       31.56       32.75     10.85 o 
  -9   0  16      416.56      414.74     20.44 o 
  -8   0  16       98.22      103.14     11.02 o 
  -7   0  16       37.26       34.62      5.02 o 
  -6   0  16      436.49      427.08      5.78 o 
  -5   0  16        3.89        2.23      1.90 o 
  -4   0  16        6.96       16.37      1.93 o 
  -3   0  16     1714.41     1853.59     14.48 o 
  -2   0  16     1585.12     1468.68     14.49 o 
  -1   0  16      185.16      175.88      5.11 o 
   0   0  16        5.82       10.60      2.12 o 
   1   0  16     3062.43     3289.47     19.77 o 
   2   0  16      128.11       87.90      7.21 o 
   3   0  16        2.02        2.14      5.45 o 
   4   0  16      748.65      734.49     20.22 o 
   5   0  16       43.69       37.61      7.99 o 
   6   0  16      173.58      164.40     11.86 o 
   7   0  16      880.53      872.88     24.80 o 
   8   0  16       33.24       43.74      9.03 o 
   9   0  16        3.42        4.36      8.36 o 
  10   0  16      634.10      661.36     24.94 o 
  11   0  16        1.45        3.46     11.12 o 
  12   0  16       50.60       55.35     14.88 o 
 -13   1  16       45.70       42.42     10.02 o 
 -12   1  16        5.90       10.88      8.66 o 
 -11   1  16       12.06       17.88      7.89 o 
 -10   1  16       44.58       44.83     16.02 o 
  -9   1  16       50.16       49.57      8.06 o 
  -8   1  16      402.45      390.15     13.57 o 
  -7   1  16      331.03      322.80      9.31 o 
  -6   1  16        8.43        9.55      2.85 o 
  -5   1  16      149.90      157.08      3.03 o 
  -4   1  16        9.14       11.69      1.36 o 
  -3   1  16      460.92      505.22      4.70 o 
  -2   1  16      474.51      490.56      5.61 o 
  -1   1  16      195.83      181.09      2.87 o 
   0   1  16       32.06       26.64      1.82 o 
   1   1  16       46.51       59.14      3.82 o 
   2   1  16        0.93        3.32      3.18 o 
   3   1  16     1225.00     1252.17      9.38 o 
   4   1  16       71.22       62.83      5.63 o 
   5   1  16     1223.66     1155.84     17.74 o 
   6   1  16     1412.66     1350.05     17.35 o 
   7   1  16        1.32        1.92      4.37 o 
   8   1  16      229.03      237.95      9.15 o 
   9   1  16       35.42       40.72      6.01 o 
  10   1  16      122.98      104.54      7.96 o 
  11   1  16        8.04        8.63      9.06 o 
  12   1  16      182.73      219.67     20.16 o 
 -12   2  16       77.93       61.42     13.94 o 
 -11   2  16       50.82       49.33      9.02 o 
 -10   2  16       12.24       16.40      6.41 o 
  -9   2  16      227.21      191.82     11.02 o 
  -8   2  16       97.82      100.30      8.08 o 
  -7   2  16       32.24       36.41      5.96 o 
  -6   2  16      347.28      312.46      8.65 o 
  -5   2  16        0.64        3.29      1.99 o 
  -4   2  16       41.92       49.32      2.20 o 
  -3   2  16      610.25      681.90      7.04 o 
  -2   2  16      612.14      570.27      7.21 o 
  -1   2  16      112.16      112.67      4.44 o 
   0   2  16        2.51        8.02      2.11 o 
   1   2  16     1603.61     1738.50     17.38 o 
   2   2  16        3.81        3.58      1.65 o 
   3   2  16       95.70       95.17      2.95 o 
   4   2  16      222.74      232.52      4.01 o 
   5   2  16       16.19       18.48      2.03 o 
   6   2  16      137.13      125.50      5.82 o 
   7   2  16      613.46      593.19     11.07 o 
   8   2  16       58.23       65.45      5.39 o 
   9   2  16        2.36        3.59      4.60 o 
  10   2  16      368.92      385.36     14.38 o 
  11   2  16        6.01        2.03      9.31 o 
 -12   3  16        2.41       12.25     14.16 o 
 -11   3  16        5.36       15.38     12.12 o 
 -10   3  16       39.23       61.53     13.13 o 
  -9   3  16       28.72       12.91     10.18 o 
  -8   3  16      310.39      297.94     10.81 o 
  -7   3  16      135.05      128.80      6.70 o 
  -6   3  16       18.07       15.45      4.58 o 
  -5   3  16       10.94       12.20      2.99 o 
  -4   3  16       10.71        9.80      1.98 o 
  -3   3  16      366.85      408.58      5.63 o 
  -2   3  16       59.37       64.30      2.03 o 
  -1   3  16      336.57      324.13      7.54 o 
   0   3  16       79.31       74.47      5.78 o 
   1   3  16        1.00        6.32      2.98 o 
   2   3  16       11.38       11.91      3.04 o 
   3   3  16      449.22      451.50      9.69 o 
   4   3  16        5.49        8.51      3.55 o 
   5   3  16     1094.35     1071.93     11.34 o 
   6   3  16      603.23      536.86     12.28 o 
   7   3  16        0.15        0.88      5.37 o 
   8   3  16       89.39      101.15      7.46 o 
   9   3  16        6.66        9.95      5.01 o 
  10   3  16       29.11       25.43      8.38 o 
  11   3  16        0.05       -2.53     15.07 o 
 -11   4  16       35.17       36.14     12.10 o 
 -10   4  16        2.40        1.27      9.43 o 
  -9   4  16       53.25       34.87     11.03 o 
  -8   4  16       75.17       72.15      8.42 o 
  -7   4  16        8.13       11.75      5.01 o 
  -6   4  16      217.58      186.47      8.05 o 
  -5   4  16        0.11       -1.37      4.33 o 
  -4   4  16       59.08       58.19      3.58 o 
  -3   4  16       16.14       15.53      3.09 o 
  -2   4  16       19.90       20.27      2.54 o 
  -1   4  16       40.66       47.10      3.15 o 
   0   4  16       24.67       38.46      7.09 o 
   1   4  16      407.16      394.35     14.38 o 
   2   4  16       64.14       65.55      4.29 o 
   3   4  16      248.55      250.07      8.15 o 
   4   4  16        0.09        2.47      4.44 o 
   5   4  16        0.01        4.61      4.58 o 
   6   4  16       41.48       39.81      6.11 o 
   7   4  16      223.68      208.27     11.63 o 
   8   4  16       81.25       80.86      9.35 o 
   9   4  16       27.95       25.68      6.26 o 
  10   4  16       89.51       94.61     11.26 o 
  11   4  16       14.60       24.01     17.17 o 
 -11   5  16        4.63       10.19     18.60 o 
 -10   5  16       29.61       25.61      9.88 o 
  -9   5  16       19.41       17.54      7.89 o 
  -8   5  16      131.77      126.66     12.63 o 
  -7   5  16       46.68       41.67      6.34 o 
  -6   5  16       46.26       36.77      8.12 o 
  -5   5  16        0.25       -1.07      4.60 o 
  -4   5  16        8.50        5.15      4.49 o 
  -3   5  16      102.91       91.26      5.30 o 
  -2   5  16        6.23        5.09      3.64 o 
  -1   5  16      201.36      201.76      7.43 o 
   0   5  16       65.34       65.01      5.76 o 
   1   5  16       12.05       14.36      4.58 o 
   2   5  16        4.63        8.33      4.89 o 
   3   5  16       84.16       85.72      6.51 o 
   4   5  16        0.48       10.21      6.28 o 
   5   5  16      594.85      554.90     16.43 o 
   6   5  16      189.65      167.09     10.75 o 
   7   5  16        3.58        5.88      7.11 o 
   8   5  16       22.26       19.09     13.73 o 
   9   5  16        0.00        8.65      7.98 o 
  10   5  16        3.68        7.07      9.53 o 
  -9   6  16       18.82       19.14     10.23 o 
  -8   6  16       27.73       11.37      6.94 o 
  -7   6  16        0.00        6.42      7.68 o 
  -6   6  16      109.95      113.05     10.15 o 
  -5   6  16        1.46       -5.23     12.82 o 
  -4   6  16       11.06        3.07     10.54 o 
  -3   6  16        0.04       -0.53      4.69 o 
  -2   6  16        3.54        0.68      4.14 o 
  -1   6  16       16.92       13.24      4.48 o 
   0   6  16       28.38       42.24      4.75 o 
   1   6  16      118.25      105.50      8.81 o 
   2   6  16       61.46       50.46      7.94 o 
   3   6  16       99.96      121.01      8.09 o 
   4   6  16        7.20        8.12      7.46 o 
   5   6  16        1.99       -0.05      7.55 o 
   6   6  16        1.06        2.46      8.40 o 
   7   6  16       64.76       62.69      9.58 o 
   8   6  16       43.46       44.53      8.42 o 
   9   6  16       18.76       18.71      8.79 o 
  -8   7  16       27.10       48.99     10.96 o 
  -7   7  16       32.52       35.21     10.87 o 
  -6   7  16       44.93       45.17     15.08 o 
  -5   7  16        0.20      -12.11     13.84 o 
  -4   7  16        1.72      -10.02     13.25 o 
  -3   7  16       12.29       14.13     12.20 o 
  -2   7  16        4.08        6.01      6.20 o 
  -1   7  16       45.87       39.49      6.66 o 
   0   7  16       18.22       14.40      5.83 o 
   1   7  16        6.40        4.86      5.80 o 
   2   7  16        0.08       -2.52      5.84 o 
   3   7  16       17.65       14.56      6.53 o 
   4   7  16        4.82       12.11      8.53 o 
   5   7  16      197.69      178.66     13.05 o 
   6   7  16       70.49       45.82     11.50 o 
   7   7  16        3.97      -11.60     11.60 o 
  -6   8  16       36.74       40.19     17.70 o 
  -5   8  16        2.07       -4.13     15.53 o 
  -4   8  16        0.02       -5.95      9.89 o 
  -3   8  16        1.40        3.63      9.55 o 
  -2   8  16        3.05       -3.69      8.84 o 
  -1   8  16       10.24        4.79      7.29 o 
   0   8  16       15.34       18.14      7.16 o 
   1   8  16       43.77       41.96      7.35 o 
   2   8  16       22.96       26.86      7.73 o 
   3   8  16       13.02       17.33     10.39 o 
   4   8  16        0.14       -6.42     10.22 o 
   5   8  16        0.40       11.15     11.82 o 
  -3   9  16        0.64       -4.34     18.90 o 
  -2   9  16        1.70       12.23     12.54 o 
  -1   9  16        5.60        1.08     12.07 o 
   0   9  16        1.86        1.12     10.04 o 
   1   9  16        3.03        8.45     12.84 o 
   2   9  16        0.86       10.96     13.41 o 
 -12   1  17        0.48        4.50      8.42 o 
 -11   1  17        1.20        9.42      7.19 o 
 -10   1  17        0.24        2.24      6.60 o 
  -9   1  17        0.62        2.06      6.53 o 
  -8   1  17        0.35        1.56      4.26 o 
  -7   1  17        8.24        9.46      2.92 o 
  -6   1  17        0.46       -1.61      2.61 o 
  -5   1  17       18.79       18.78      1.68 o 
  -4   1  17        8.92        7.62      0.93 o 
  -3   1  17        8.82        8.05      1.24 o 
  -2   1  17        0.00        2.46      1.70 o 
  -1   1  17       22.46       27.85      2.41 o 
   0   1  17        0.51       11.68      3.05 o 
   1   1  17       34.15       37.15      3.24 o 
   2   1  17       53.18       42.30      4.69 o 
   3   1  17        3.58        2.99      1.67 o 
   4   1  17        2.01        2.27      3.48 o 
   5   1  17        1.96        1.55      3.94 o 
   6   1  17        3.83        3.86      4.63 o 
   7   1  17        0.66       -1.36      4.58 o 
   8   1  17       15.42       16.24      5.12 o 
   9   1  17        1.00       -0.01      5.28 o 
  10   1  17        0.20        1.00      6.19 o 
  11   1  17        0.47       -2.86      9.10 o 
  12   1  17        0.72        0.60     13.91 o 
 -12   2  17        2.58        9.49     13.98 o 
 -11   2  17        9.70        9.60      7.65 o 
 -10   2  17        2.48       -0.79      6.61 o 
  -9   2  17        3.26        3.05      5.46 o 
  -8   2  17       10.51        6.60      4.62 o 
  -7   2  17        8.47        3.23      4.11 o 
  -6   2  17       15.03       19.52      3.94 o 
  -5   2  17      117.77      112.67      3.60 o 
  -4   2  17       36.03       35.41      1.35 o 
  -3   2  17        9.53       11.08      1.95 o 
  -2   2  17        3.98        4.66      2.25 o 
  -1   2  17       58.81       52.57      4.57 o 
   0   2  17      199.71      197.79      4.79 o 
   1   2  17       64.40       68.21      3.68 o 
   2   2  17       64.53       61.40      2.45 o 
   3   2  17        4.72        3.63      0.74 o 
   4   2  17        3.42        6.40      3.39 o 
   5   2  17       32.49       29.70      4.61 o 
   6   2  17       70.02       60.03      4.80 o 
   7   2  17        6.04        7.09      4.40 o 
   8   2  17       18.04       14.95      4.65 o 
   9   2  17        7.68        5.21      4.87 o 
  10   2  17        0.68       -1.18      6.34 o 
  11   2  17        2.74        3.72      9.81 o 
 -12   3  17        1.48        5.91     14.87 o 
 -11   3  17        2.70       10.35     11.02 o 
 -10   3  17        0.20        3.04      8.48 o 
  -9   3  17        3.44        1.23      8.34 o 
  -8   3  17        7.18        8.36      5.79 o 
  -7   3  17       23.30       25.45      6.01 o 
  -6   3  17        1.79        5.50      5.80 o 
  -5   3  17       29.69       26.83      3.42 o 
  -4   3  17        7.15        8.76      2.17 o 
  -3   3  17       30.70       29.72      2.52 o 
  -2   3  17        5.18        4.70      2.29 o 
  -1   3  17       40.54       37.30      4.09 o 
   0   3  17        0.19        2.00      3.23 o 
   1   3  17       51.55       52.35      3.66 o 
   2   3  17       85.31       75.49      4.31 o 
   3   3  17        6.14        4.96      3.62 o 
   4   3  17        5.90        9.01      5.22 o 
   5   3  17       22.86       25.93      4.64 o 
   6   3  17       13.85        9.24      4.60 o 
   7   3  17        0.17        0.62      5.30 o 
   8   3  17       37.46       39.89      5.58 o 
   9   3  17        0.64        1.87      5.33 o 
  10   3  17        0.92        5.15      8.75 o 
  11   3  17        4.17       15.24     15.54 o 
 -12   4  17        0.28        8.24     17.20 o 
 -11   4  17        8.07       13.26     10.03 o 
 -10   4  17        3.45        0.94      8.39 o 
  -9   4  17        4.53        7.84      7.91 o 
  -8   4  17       11.32        7.96      5.18 o 
  -7   4  17        0.03       -5.17      5.17 o 
  -6   4  17        0.00        2.30      5.85 o 
  -5   4  17       80.47       83.19      5.34 o 
  -4   4  17       26.96       23.41      3.42 o 
  -3   4  17        3.05        2.65      2.77 o 
  -2   4  17        8.94       12.44      2.43 o 
  -1   4  17        3.75        3.60      2.47 o 
   0   4  17       68.22       62.62      6.66 o 
   1   4  17        4.36        5.96      4.12 o 
   2   4  17       41.41       39.20      3.98 o 
   3   4  17       11.46       11.59      4.39 o 
   4   4  17        0.68        3.96      4.30 o 
   5   4  17       17.96       21.14      4.91 o 
   6   4  17       29.08       39.04      5.85 o 
   7   4  17        0.67       -6.00      6.89 o 
   8   4  17       14.85       11.99     11.58 o 
   9   4  17        9.22       13.63      6.51 o 
  10   4  17        0.70        1.17     10.54 o 
  11   4  17        3.01        9.25     18.15 o 
 -10   5  17        0.26        6.40      9.55 o 
  -9   5  17        1.84        9.00      8.28 o 
  -8   5  17       14.33       16.34      6.17 o 
  -7   5  17       10.93       11.60      5.75 o 
  -6   5  17        2.47        1.75      9.96 o 
  -5   5  17        1.41       -1.38      9.04 o 
  -4   5  17        1.68        1.70      4.45 o 
  -3   5  17       10.79       12.60      3.71 o 
  -2   5  17        9.38        7.44      3.58 o 
  -1   5  17        7.20        4.20      3.65 o 
   0   5  17        1.62        2.81      4.19 o 
   1   5  17        1.61        1.14      4.38 o 
   2   5  17        3.63        5.73      5.02 o 
   3   5  17        0.52        0.23      5.63 o 
   4   5  17        5.90        4.77      5.87 o 
   5   5  17       40.96       38.54      7.72 o 
   6   5  17        9.87       14.00      7.29 o 
   7   5  17        1.32       -6.26      7.79 o 
   8   5  17        7.21        4.94      8.33 o 
   9   5  17        0.99        4.74     10.02 o 
  10   5  17        1.08       10.33     11.12 o 
  -9   6  17        4.35       -0.01      9.20 o 
  -8   6  17        3.49        9.44      7.19 o 
  -7   6  17        4.21        0.68      8.38 o 
  -6   6  17        9.15        9.27     12.97 o 
  -5   6  17       11.97        8.53      6.91 o 
  -4   6  17        1.69       -2.64      6.70 o 
  -3   6  17        0.99        0.43      4.01 o 
  -2   6  17        7.31       12.06      4.39 o 
  -1   6  17        9.89       10.28      4.34 o 
   0   6  17        4.24        2.02      4.25 o 
   1   6  17       14.88        9.75      5.45 o 
   2   6  17        4.39        5.64      5.31 o 
   3   6  17        4.48       -0.45      6.19 o 
   4   6  17        0.10        1.43      7.29 o 
   5   6  17        0.67       -2.44      9.08 o 
   6   6  17        0.42       -6.93      8.25 o 
   7   6  17       13.08        9.25      9.81 o 
   8   6  17        2.33        2.96      8.50 o 
   9   6  17        1.64        3.65     16.86 o 
  -8   7  17        7.30       -3.18     10.16 o 
  -7   7  17        5.85       -9.26     16.41 o 
  -6   7  17        2.21      -14.80     15.53 o 
  -5   7  17        0.53        2.22     13.03 o 
  -4   7  17        4.02        2.11      9.54 o 
  -3   7  17        0.63       -0.69      7.89 o 
  -2   7  17        2.09        3.39      7.71 o 
  -1   7  17        1.43        3.21      6.00 o 
   0   7  17        3.05        0.64      6.07 o 
   1   7  17        1.60        6.71      6.07 o 
   2   7  17        1.07        0.48      6.02 o 
   3   7  17        0.10        5.38      6.54 o 
   4   7  17        7.51        2.25      8.70 o 
   5   7  17       25.60       33.32      9.79 o 
   6   7  17        5.15        3.26     10.79 o 
   7   7  17        1.33       -2.60     11.27 o 
  -5   8  17        1.31        5.81     18.05 o 
  -4   8  17        0.16       -8.04     15.71 o 
  -2   8  17        3.38       -0.88      9.78 o 
  -1   8  17       12.93       19.59      7.82 o 
   0   8  17        1.70        1.98      7.09 o 
   1   8  17       17.50       15.50     10.16 o 
   2   8  17        0.28       -1.61      8.10 o 
   3   8  17        0.46        5.26      9.69 o 
   4   8  17        0.18       -5.28     11.12 o 
   5   8  17        0.19        7.74     14.88 o 
  -2   9  17        0.18       -2.16     16.84 o 
  -1   9  17        0.61       11.00     19.80 o 
   0   9  17        1.44        1.70     12.55 o 
   1   9  17        1.47       -7.80     12.98 o 
   2   9  17        0.56       21.15     19.94 o 
 -12   0  18        2.88        2.54     11.33 o 
 -11   0  18        4.23        3.10     11.20 o 
 -10   0  18        0.43       -7.83      8.55 o 
  -9   0  18      656.65      667.43     22.61 o 
  -8   0  18       26.60       22.84      5.40 o 
  -7   0  18      488.30      438.37     11.60 o 
  -6   0  18      476.63      460.37      7.64 o 
  -5   0  18       62.54       44.28      2.88 o 
  -4   0  18       79.52       52.12      4.88 o 
  -3   0  18     1086.73     1172.99     12.22 o 
  -2   0  18      262.68      278.29      7.04 o 
  -1   0  18      227.11      220.10      6.03 o 
   0   0  18      112.51      125.53      4.25 o 
   1   0  18      317.78      313.43     12.39 o 
   2   0  18        0.22       -1.34      4.58 o 
   3   0  18        0.29       13.49      5.61 o 
   4   0  18     1113.08     1161.67     26.19 o 
   5   0  18        5.60        6.33      7.06 o 
   6   0  18      264.50      276.20     14.94 o 
   7   0  18       59.67       58.93     10.12 o 
   8   0  18       33.57       39.40      9.83 o 
   9   0  18      130.33      111.34     12.33 o 
  10   0  18       24.85       22.44     10.39 o 
  11   0  18      329.96      363.26     15.93 o 
 -12   1  18       66.12       71.45     10.25 o 
 -11   1  18       23.47       26.85      7.43 o 
 -10   1  18       25.29       34.79      6.11 o 
  -9   1  18        0.10       -2.77      4.94 o 
  -8   1  18        5.24       12.36      4.60 o 
  -7   1  18      645.64      675.79     12.63 o 
  -6   1  18      198.16      200.03      5.47 o 
  -5   1  18      193.57      219.67      3.83 o 
  -4   1  18       87.58       88.22      2.05 o 
  -3   1  18       74.64       93.76      2.09 o 
  -2   1  18      147.37      168.17      3.70 o 
  -1   1  18     1092.74     1014.57      6.69 o 
   0   1  18     1072.64     1137.95      8.35 o 
   1   1  18      329.41      312.62      5.58 o 
   2   1  18       12.17       11.02      4.04 o 
   3   1  18        0.39       17.20      6.21 o 
   4   1  18      202.20      151.31      6.32 o 
   5   1  18        0.02        1.07      3.81 o 
   6   1  18        0.01        2.54      4.35 o 
   7   1  18      435.63      459.40     11.71 o 
   8   1  18      385.09      383.75     11.14 o 
   9   1  18        1.33        4.10      5.44 o 
  10   1  18      155.33      172.58      9.19 o 
  11   1  18       32.51       27.77     11.53 o 
 -12   2  18        1.75       13.79     13.93 o 
 -11   2  18        6.64        6.62      8.14 o 
 -10   2  18        5.41       15.98      5.61 o 
  -9   2  18      379.59      378.89     12.67 o 
  -8   2  18        0.38        3.85      4.46 o 
  -7   2  18      264.35      238.89      8.48 o 
  -6   2  18      322.91      302.21     12.23 o 
  -5   2  18       64.65       61.93      3.15 o 
  -4   2  18       12.36       12.60      1.27 o 
  -3   2  18      306.26      333.13      5.04 o 
  -2   2  18       11.08       11.01      2.86 o 
  -1   2  18       83.93       92.92      4.52 o 
   0   2  18       78.97       87.28      3.66 o 
   1   2  18      273.49      276.64      6.69 o 
   2   2  18        6.09        5.03      1.47 o 
   3   2  18       24.43       50.19      4.29 o 
   4   2  18      440.33      460.76     10.20 o 
   5   2  18       51.26       53.20      5.27 o 
   6   2  18      189.81      188.43      6.89 o 
   7   2  18       38.88       37.67      4.98 o 
   8   2  18       50.25       54.24      5.78 o 
   9   2  18       82.20       83.84      7.68 o 
  10   2  18        4.39        3.79      6.26 o 
  11   2  18      191.49      236.71     14.42 o 
 -12   3  18       47.70       48.61     10.86 o 
 -11   3  18       13.00        8.04      8.57 o 
 -10   3  18        5.56        8.85      8.03 o 
  -9   3  18        0.24        4.06      9.09 o 
  -8   3  18        0.03        6.64      6.38 o 
  -7   3  18      218.82      207.85     11.99 o 
  -6   3  18       43.94       37.31      6.53 o 
  -5   3  18       83.99       74.95      4.30 o 
  -4   3  18       80.42       79.73      3.19 o 
  -3   3  18       12.33       14.65      2.36 o 
  -2   3  18      174.00      170.95      5.63 o 
  -1   3  18      261.78      251.30      7.26 o 
   0   3  18      201.76      178.71      6.52 o 
   1   3  18      127.31      112.69      4.63 o 
   2   3  18       66.38       72.28      6.01 o 
   3   3  18        0.00        2.05      3.70 o 
   4   3  18       44.63       38.45      4.94 o 
   5   3  18       29.02       23.01      7.07 o 
   6   3  18       14.70       18.57      5.12 o 
   7   3  18      194.30      183.55      8.98 o 
   8   3  18      191.93      194.12      8.14 o 
   9   3  18        0.56        6.74      5.30 o 
  10   3  18       89.84       91.90      7.28 o 
  11   3  18       33.61       22.26     16.29 o 
 -11   4  18       10.60       12.88     14.99 o 
 -10   4  18       15.26        2.51     11.15 o 
  -9   4  18       99.80       90.46      9.62 o 
  -8   4  18       21.74       23.04      7.76 o 
  -7   4  18       38.11       33.11      8.03 o 
  -6   4  18       88.33       72.62     10.29 o 
  -5   4  18       52.47       45.94      5.03 o 
  -4   4  18        0.32        4.17      3.98 o 
  -3   4  18        0.34        1.86      3.03 o 
  -2   4  18       83.83       91.82      3.69 o 
  -1   4  18        0.11        2.55      2.61 o 
   0   4  18        1.67       -1.28      4.66 o 
   1   4  18      151.74      134.20      6.71 o 
   2   4  18       25.96       22.78      3.80 o 
   3   4  18       56.81       67.84      5.78 o 
   4   4  18       20.79       16.28      5.03 o 
   5   4  18      137.82      145.76      8.00 o 
   6   4  18       69.15       69.96      8.81 o 
   7   4  18        8.32        7.36      5.82 o 
   8   4  18       68.49       58.08      9.00 o 
   9   4  18       34.31       47.39     11.14 o 
  10   4  18        1.80        3.78     10.82 o 
  11   4  18       43.11       63.59     19.89 o 
 -10   5  18        0.95        7.37      9.88 o 
  -9   5  18        0.63       -8.58      8.58 o 
  -8   5  18        0.00        1.77      6.62 o 
  -7   5  18       47.94       59.54     18.80 o 
  -6   5  18        2.79      -11.49     11.49 o 
  -5   5  18       41.16       30.93     12.40 o 
  -4   5  18        9.46        4.20      4.49 o 
  -3   5  18        0.09       -0.58      3.43 o 
  -2   5  18       89.29       84.77      5.13 o 
  -1   5  18       40.31       48.31      4.66 o 
   0   5  18        1.30        7.55      4.31 o 
   1   5  18       11.08       12.62      4.72 o 
   2   5  18       59.00       59.46      6.35 o 
   3   5  18        0.39        3.29      9.17 o 
   4   5  18        8.92       12.06      6.71 o 
   5   5  18       33.43       33.77      9.11 o 
   6   5  18       14.33       16.04      9.91 o 
   7   5  18       47.15       40.27      9.06 o 
   8   5  18       72.31       72.60     10.20 o 
   9   5  18        0.97        4.49      8.40 o 
  10   5  18       37.90       48.51     17.89 o 
  -9   6  18       30.66       29.84     10.99 o 
  -8   6  18       16.19       18.72      9.42 o 
  -7   6  18        1.05        4.48     11.03 o 
  -6   6  18        7.63       14.81     13.00 o 
  -5   6  18       25.76       28.61     13.37 o 
  -4   6  18        0.26       -3.23      6.27 o 
  -3   6  18        4.73       -3.88      5.42 o 
  -2   6  18       46.46       45.12      5.02 o 
  -1   6  18        2.16        0.98      4.35 o 
   0   6  18       17.11       19.45      4.68 o 
   1   6  18       69.30       58.61      6.69 o 
   2   6  18       17.64       14.40      5.40 o 
   3   6  18       14.02        8.42     18.52 o 
   4   6  18        0.11        0.45      7.04 o 
   5   6  18       88.41       87.01      9.97 o 
   6   6  18        9.84        8.37      8.80 o 
   7   6  18        0.06        4.47     10.08 o 
   8   6  18       46.41       36.62      8.51 o 
  -7   7  18       11.91       14.98     14.96 o 
  -6   7  18        0.49       -0.44     13.59 o 
  -5   7  18       17.71       10.04     14.68 o 
  -4   7  18        1.66       -0.05      9.38 o 
  -3   7  18        0.40        1.42     11.93 o 
  -2   7  18       22.78       12.72      6.80 o 
  -1   7  18       12.60       17.25      6.09 o 
   0   7  18        1.79        2.33      6.04 o 
   1   7  18        0.02        6.05      6.24 o 
   2   7  18       19.91       16.63      6.99 o 
   3   7  18        1.47       -2.23      7.84 o 
   4   7  18        4.38       12.64      9.51 o 
   5   7  18       10.64       12.44     14.15 o 
   6   7  18        1.22       -0.10     10.47 o 
   7   7  18        7.78      -13.23     15.71 o 
  -5   8  18        6.53       45.12     17.99 o 
  -4   8  18        2.18       14.53     14.40 o 
  -3   8  18        1.46       -2.68     13.50 o 
  -2   8  18        2.77        4.80     10.42 o 
  -1   8  18        0.00        4.02      8.06 o 
   0   8  18       17.18       13.53      7.64 o 
   1   8  18       37.66       43.31      8.04 o 
   2   8  18        6.30       -1.51      8.29 o 
   3   8  18        0.08        7.72     13.12 o 
   4   8  18        0.89        1.14     11.41 o 
   0   9  18        0.62        5.94     19.23 o 
   1   9  18        0.51      -10.28     21.47 o 
 -12   1  19        0.32        4.99      9.48 o 
 -11   1  19        0.52       -2.99      8.48 o 
 -10   1  19        0.58        4.11      5.65 o 
  -9   1  19        2.69        3.40      4.84 o 
  -8   1  19        0.29       -1.67      4.44 o 
  -7   1  19        3.76        3.58      3.10 o 
  -6   1  19        3.47        3.11      2.69 o 
  -5   1  19        3.65        1.92      1.74 o 
  -4   1  19        1.94        6.35      1.78 o 
  -3   1  19       15.45       15.99      1.38 o 
  -2   1  19        8.80        9.62      1.87 o 
  -1   1  19       10.85       14.39      1.54 o 
   0   1  19       20.80       28.06      2.16 o 
   1   1  19        0.34        1.96      1.67 o 
   2   1  19       14.32       12.30      2.83 o 
   3   1  19       13.53        8.78      4.69 o 
   4   1  19        0.00        1.11      3.77 o 
   5   1  19        1.12        0.77      4.14 o 
   6   1  19        2.57        4.48      4.59 o 
   7   1  19        3.85        8.23      4.74 o 
   8   1  19        2.22        7.34      5.26 o 
   9   1  19        1.08       -1.94      5.94 o 
  10   1  19        0.13       -0.38      6.41 o 
  11   1  19        0.21        1.99      9.40 o 
 -12   2  19        6.48        1.75     11.97 o 
 -11   2  19       11.22       16.77      7.07 o 
 -10   2  19        8.09        6.04      6.15 o 
  -9   2  19        0.01       12.27      5.42 o 
  -8   2  19        1.80        0.47      4.72 o 
  -7   2  19       10.73        9.50      4.84 o 
  -6   2  19        4.59        8.63      4.10 o 
  -5   2  19       69.74       69.23      3.79 o 
  -4   2  19       72.00       69.03      2.04 o 
  -3   2  19        1.39        0.80      2.03 o 
  -2   2  19        0.57        1.42      2.29 o 
  -1   2  19        5.14        4.65      3.25 o 
   0   2  19       29.34       34.25      3.04 o 
   1   2  19      132.79      125.75      4.62 o 
   2   2  19       82.07       69.70      2.91 o 
   3   2  19       19.69       19.68      3.62 o 
   4   2  19        3.60        6.06      3.69 o 
   5   2  19        0.13        3.15      4.32 o 
   6   2  19       35.30       29.65      4.58 o 
   7   2  19       18.08       18.36      4.85 o 
   8   2  19       15.73        8.23      4.82 o 
   9   2  19       15.38       13.56      5.81 o 
  10   2  19        2.38       -0.04      6.65 o 
  11   2  19        0.02        7.01     10.20 o 
 -12   3  19        1.19        4.64     17.51 o 
 -11   3  19        2.21       -1.82      9.36 o 
 -10   3  19        0.76       12.94      9.84 o 
  -9   3  19        9.89        6.03      6.59 o 
  -8   3  19        3.20        4.68      7.01 o 
  -7   3  19        5.48        5.02      6.31 o 
  -6   3  19        6.28        1.03      5.98 o 
  -5   3  19       11.75        4.77      3.28 o 
  -4   3  19        0.08        4.74      2.59 o 
  -3   3  19       29.78       31.66      2.47 o 
  -2   3  19       46.98       46.33      3.64 o 
  -1   3  19       10.84       11.05      3.80 o 
   0   3  19       32.33       26.41      4.46 o 
   1   3  19        2.30        2.47      2.99 o 
   2   3  19       15.79       14.19      3.61 o 
   3   3  19       21.81       20.42      4.39 o 
   4   3  19        0.05        0.73      4.09 o 
   5   3  19        0.19        2.82      4.25 o 
   6   3  19        2.36        5.03      4.95 o 
   7   3  19       15.82       17.00      4.91 o 
   8   3  19        5.35        7.62      5.29 o 
   9   3  19        0.61        3.55      5.51 o 
  10   3  19        1.69        0.60      6.58 o 
 -11   4  19        6.25        4.97     10.97 o 
 -10   4  19        6.44        1.49      9.23 o 
  -9   4  19        0.01       -1.56     12.37 o 
  -8   4  19        2.81        5.80      7.62 o 
  -7   4  19        9.46        1.66      7.25 o 
  -6   4  19        1.80        1.00      5.35 o 
  -5   4  19       26.12       28.46      4.31 o 
  -4   4  19       37.86       39.89      5.04 o 
  -3   4  19        1.86        1.55      2.52 o 
  -2   4  19        1.10        2.51      2.49 o 
  -1   4  19        3.59        5.65      3.00 o 
   0   4  19        0.35       -0.41      4.59 o 
   1   4  19       38.67       45.95      5.44 o 
   2   4  19       33.32       26.28      3.89 o 
   3   4  19       16.20        9.76      4.76 o 
   4   4  19        1.24        3.08      4.63 o 
   5   4  19        0.17        2.37      5.16 o 
   6   4  19       18.73       18.46      5.74 o 
   7   4  19        1.67       -2.57      5.81 o 
   8   4  19        5.70        7.61      6.36 o 
   9   4  19       14.58       15.28      6.92 o 
  10   4  19        3.43       12.71     10.98 o 
  11   4  19        0.23        4.02     20.60 o 
 -10   5  19        0.02        4.91     10.91 o 
  -9   5  19        5.02       -3.74      8.67 o 
  -8   5  19        3.70        4.65      8.55 o 
  -7   5  19        0.09       -2.39      7.96 o 
  -6   5  19        0.84        4.58      6.88 o 
  -5   5  19        7.74        9.23      6.07 o 
  -4   5  19       10.81       19.27      5.15 o 
  -3   5  19        3.57        3.70      3.50 o 
  -2   5  19       36.93       41.67      4.47 o 
  -1   5  19        0.19        2.84      4.02 o 
   0   5  19        1.09        6.00      4.78 o 
   1   5  19        1.46        0.10      4.68 o 
   2   5  19        0.02       -1.33      5.01 o 
   3   5  19        1.41        7.11     10.08 o 
   4   5  19        0.47       -2.87      6.76 o 
   5   5  19        2.11        0.07      7.34 o 
   6   5  19        0.68       -4.56      7.84 o 
   7   5  19       12.20       10.86      9.86 o 
   8   5  19        1.49        9.41      9.76 o 
   9   5  19        1.08        4.81      9.86 o 
  -9   6  19        0.20        3.36      9.88 o 
  -8   6  19        0.26       -3.47      8.30 o 
  -7   6  19        2.59        4.08      8.53 o 
  -6   6  19       12.17       13.17     12.63 o 
  -5   6  19        0.44       -1.88     12.34 o 
  -4   6  19        1.09       -5.75      5.75 o 
  -3   6  19        0.00       -5.54      5.54 o 
  -2   6  19        0.50        1.57      4.57 o 
  -1   6  19        0.39        2.18      4.64 o 
   0   6  19        7.91       13.29      4.74 o 
   1   6  19        0.01        2.84      5.71 o 
   2   6  19        0.49       -2.90      5.57 o 
   3   6  19        1.47        2.01      6.59 o 
   4   6  19        0.59        1.83      7.88 o 
   5   6  19        0.06        7.06      8.91 o 
   6   6  19        0.49       -1.89      9.00 o 
   7   6  19        3.68       18.02      9.51 o 
   8   6  19        0.05       -8.49      9.09 o 
  -7   7  19        0.04       -3.72     12.59 o 
  -5   7  19        3.78        6.08     12.06 o 
  -4   7  19        8.55        3.10      8.60 o 
  -3   7  19        0.00       -5.55      6.71 o 
  -2   7  19       12.21       16.67      6.30 o 
  -1   7  19        0.19        1.79      6.51 o 
   0   7  19        0.68        2.56      6.22 o 
   1   7  19        0.58       -0.67      6.29 o 
   2   7  19        1.52        6.29      6.78 o 
   3   7  19        0.02        0.38      8.63 o 
   4   7  19        0.50        7.75      8.61 o 
   5   7  19        2.28       11.11      9.15 o 
   6   7  19        1.86        0.42     10.85 o 
  -5   8  19        0.00       10.64     15.96 o 
  -4   8  19        0.57       -0.04     13.37 o 
  -3   8  19        0.18        4.74      9.90 o 
  -2   8  19        0.19        0.86     10.88 o 
  -1   8  19        0.01        5.45     10.55 o 
   0   8  19        5.28       10.08      8.02 o 
   1   8  19        0.89        7.91      7.91 o 
   2   8  19        0.04       -3.00      8.05 o 
   3   8  19        0.02        3.76     10.43 o 
   4   8  19        0.70       -9.53     15.38 o 
 -12   0  20       14.23       23.43     13.87 o 
 -11   0  20       25.60       29.18     10.15 o 
 -10   0  20      205.93      201.09     17.29 o 
  -9   0  20      194.96      177.45     15.86 o 
  -8   0  20        2.07        3.74      5.16 o 
  -7   0  20       13.40        9.89      8.15 o 
  -6   0  20      113.93       99.35      6.37 o 
  -5   0  20        0.12        0.42      2.42 o 
  -4   0  20       55.89       64.78      3.48 o 
  -3   0  20      238.58      257.06      6.87 o 
  -2   0  20     1015.32     1044.52     16.09 o 
  -1   0  20      595.47      530.05      9.45 o 
   0   0  20     1060.68     1035.30     11.62 o 
   1   0  20      316.10      361.68     14.10 o 
   2   0  20      109.88      103.55      9.28 o 
   3   0  20       27.77       29.13      7.00 o 
   4   0  20       56.90       32.63      7.79 o 
   5   0  20        0.68        3.08      6.82 o 
   6   0  20       57.87       56.15     10.03 o 
   7   0  20        2.79       18.88      8.72 o 
   8   0  20       51.32       47.60     10.86 o 
   9   0  20      324.83      352.93     20.24 o 
  10   0  20       54.62       82.08     13.09 o 
  11   0  20        9.67       23.82      9.62 o 
 -12   1  20       31.73       47.78      9.52 o 
 -11   1  20       19.99       37.24      8.68 o 
 -10   1  20       27.03       23.87      5.86 o 
  -9   1  20       24.20       32.53      5.91 o 
  -8   1  20       47.94       58.53      6.42 o 
  -7   1  20        6.53        4.93      3.94 o 
  -6   1  20      494.85      441.93      7.15 o 
  -5   1  20      283.42      235.68      4.12 o 
  -4   1  20     1427.79     1301.20      8.79 o 
  -3   1  20       73.20       77.11      3.02 o 
  -2   1  20       41.56       50.29      2.69 o 
  -1   1  20        9.50        9.74      1.53 o 
   0   1  20      183.87      161.30      3.72 o 
   1   1  20       10.99       10.25      1.84 o 
   2   1  20       72.70       71.98      3.04 o 
   3   1  20       60.26       40.44      5.85 o 
   4   1  20        2.50        2.06      3.86 o 
   5   1  20       25.70       30.59      6.47 o 
   6   1  20      157.45      128.23     15.08 o 
   7   1  20       71.63       66.87      7.93 o 
   8   1  20      327.02      340.67     11.26 o 
   9   1  20       19.54       24.84      6.38 o 
  10   1  20       20.38       27.75      6.90 o 
  11   1  20       17.72       14.01     10.71 o 
 -12   2  20       17.45       23.66     14.83 o 
 -11   2  20       24.19       40.28      7.11 o 
 -10   2  20      163.75      165.36      9.24 o 
  -9   2  20       97.64       80.09      7.21 o 
  -8   2  20        3.33        1.27      4.90 o 
  -7   2  20        0.02       -1.57      4.27 o 
  -6   2  20      117.14      107.14      5.46 o 
  -5   2  20        4.74        1.21      2.26 o 
  -4   2  20       20.04       24.95      1.69 o 
  -3   2  20      243.16      237.65      4.65 o 
  -2   2  20      462.24      464.51      8.14 o 
  -1   2  20      908.92      900.38     12.27 o 
   0   2  20      628.46      606.81      9.16 o 
   1   2  20      126.51      155.83      5.05 o 
   2   2  20       74.83       77.45      4.79 o 
   3   2  20        1.08        3.10      3.79 o 
   4   2  20      164.20      126.14      6.50 o 
   5   2  20       40.69       41.20      5.42 o 
   6   2  20       21.33       13.95      4.59 o 
   7   2  20        3.58        7.69      4.24 o 
   8   2  20       37.89       34.26      5.71 o 
   9   2  20      226.40      232.66     14.54 o 
  10   2  20       19.92       24.76      7.14 o 
  11   2  20        0.34        1.50     10.06 o 
 -12   3  20       10.30       10.39     18.23 o 
 -11   3  20        6.28        2.23      8.51 o 
 -10   3  20       24.28        9.30      8.54 o 
  -9   3  20        6.45       13.86      7.05 o 
  -8   3  20       29.81       38.98      7.62 o 
  -7   3  20        0.89        0.47      6.24 o 
  -6   3  20      193.19      157.50      8.26 o 
  -5   3  20      265.28      235.76      6.56 o 
  -4   3  20      917.25      900.33      9.95 o 
  -3   3  20        1.25        0.21      2.16 o 
  -2   3  20       48.06       48.51      3.34 o 
  -1   3  20       47.13       42.27      6.20 o 
   0   3  20      344.79      338.52      9.13 o 
   1   3  20       27.91       39.96      3.83 o 
   2   3  20        3.12        4.55      3.66 o 
   3   3  20      253.24      208.17      7.70 o 
   4   3  20        9.06       14.53      4.81 o 
   5   3  20        4.41        8.17      4.38 o 
   6   3  20      126.76      124.76      7.29 o 
   7   3  20       47.61       51.19      5.58 o 
   8   3  20      199.11      219.71      8.79 o 
   9   3  20        0.21        4.71      5.97 o 
  10   3  20       36.13       32.89      7.13 o 
 -11   4  20       21.59       24.62     10.25 o 
 -10   4  20       95.92      114.09     11.18 o 
  -9   4  20       11.81        4.36      8.46 o 
  -8   4  20       22.92       25.75      7.99 o 
  -7   4  20       17.21       10.53      6.97 o 
  -6   4  20      105.99      103.77     19.30 o 
  -5   4  20        5.79        6.79      3.61 o 
  -4   4  20        1.29        3.94      4.51 o 
  -3   4  20      166.91      157.18      4.49 o 
  -2   4  20      101.82       88.91      3.94 o 
  -1   4  20     1028.33     1074.67     17.28 o 
   0   4  20      163.82      174.02      7.83 o 
   1   4  20        3.89       11.26      4.74 o 
   2   4  20       25.56       15.84      3.99 o 
   3   4  20        4.49        1.41      4.59 o 
   4   4  20      255.91      234.79      9.02 o 
   5   4  20      135.61      152.70      8.12 o 
   6   4  20        0.31       -1.22      5.15 o 
   7   4  20        9.28        7.81      6.14 o 
   8   4  20       13.19       13.37      6.50 o 
   9   4  20       95.51       98.72      8.49 o 
  10   4  20        0.12        0.69     11.50 o 
 -10   5  20        8.83       13.07     24.59 o 
  -9   5  20        3.01        2.29      9.45 o 
  -8   5  20       10.66       13.08      9.05 o 
  -7   5  20        5.63        2.12      7.48 o 
  -6   5  20       55.78       49.97      8.51 o 
  -5   5  20      192.83      170.37      8.15 o 
  -4   5  20      305.08      296.22      9.95 o 
  -3   5  20       18.11        9.61      5.16 o 
  -2   5  20       30.92       29.38      4.31 o 
  -1   5  20       17.26       19.54      4.49 o 
   0   5  20      240.15      240.77      8.91 o 
   1   5  20       22.31       33.93      5.61 o 
   2   5  20        0.12        1.06      6.09 o 
   3   5  20      248.12      242.63     17.40 o 
   4   5  20       16.59       13.85      6.32 o 
   5   5  20        0.05       -3.35      7.05 o 
   6   5  20       50.64       51.73      8.48 o 
   7   5  20       13.62       18.11      8.47 o 
   8   5  20       94.74      104.00     11.29 o 
   9   5  20        2.56        3.84      9.27 o 
  -9   6  20        0.10       -8.16     10.76 o 
  -8   6  20        9.29        7.54      9.77 o 
  -7   6  20        8.23       -1.78      9.05 o 
  -6   6  20       55.97       61.53     15.45 o 
  -5   6  20        0.47        2.07     10.04 o 
  -4   6  20        0.07       -3.86      5.60 o 
  -3   6  20       56.86       49.00      6.52 o 
  -2   6  20       63.00       55.95      6.22 o 
  -1   6  20      563.68      544.75     11.25 o 
   0   6  20       41.19       53.55      5.85 o 
   1   6  20        7.78        7.49      5.84 o 
   2   6  20        3.55        2.29      6.10 o 
   3   6  20        0.40       -4.11      7.99 o 
   4   6  20      122.77      113.49     15.90 o 
   5   6  20       77.23       69.84      9.44 o 
   6   6  20        0.17       -3.77     13.21 o 
   7   6  20       13.63        9.15     10.52 o 
   8   6  20        2.54        2.43      8.87 o 
  -7   7  20        2.65        6.94      9.48 o 
  -6   7  20       22.15       38.96     14.03 o 
  -5   7  20       94.72       87.91     17.03 o 
  -4   7  20       60.29       47.79      9.25 o 
  -3   7  20        8.59        4.95      6.93 o 
  -2   7  20        5.83        0.36      6.86 o 
  -1   7  20        0.89        1.36      6.61 o 
   0   7  20       96.40       86.82      8.25 o 
   1   7  20        6.97       10.56      6.52 o 
   2   7  20        0.05        3.00      6.84 o 
   3   7  20      108.22      114.01     16.28 o 
   4   7  20        4.28        3.22      9.79 o 
   5   7  20        0.29        2.79     11.18 o 
   6   7  20        9.02       12.23     13.20 o 
  -4   8  20        1.05        1.48     15.47 o 
  -3   8  20       12.23       10.77     10.72 o 
  -2   8  20       48.06       48.36     10.99 o 
  -1   8  20      206.58      190.59     14.00 o 
   0   8  20       18.17       34.02      8.84 o 
   1   8  20       21.00       31.84      9.69 o 
   2   8  20        0.02       -3.30      9.01 o 
   3   8  20        0.86        5.99     11.32 o 
   4   8  20       31.14       29.57     17.45 o 
 -12   1  21        0.63        5.03      8.34 o 
 -11   1  21        0.18        2.36      7.35 o 
 -10   1  21        0.00       -5.89      7.43 o 
  -9   1  21        1.64        2.90      5.39 o 
  -8   1  21        1.44       -0.88      4.56 o 
  -7   1  21        2.53        4.03      4.49 o 
  -6   1  21       10.61        7.39      2.75 o 
  -5   1  21        0.09        3.73      2.03 o 
  -4   1  21        3.43        4.87      1.99 o 
  -3   1  21        4.29        4.15      2.14 o 
  -2   1  21       13.12       22.74      2.78 o 
  -1   1  21       13.02       10.02      1.75 o 
   1   1  21       21.44       23.78      2.33 o 
   2   1  21        0.73        7.56      3.28 o 
   3   1  21        2.50        9.87      4.08 o 
   4   1  21        8.76       15.81      4.41 o 
   5   1  21        2.35        4.24      4.37 o 
   6   1  21        8.30       11.09      4.89 o 
   7   1  21        8.86       13.84      5.33 o 
   8   1  21        0.03        7.14      5.24 o 
   9   1  21        0.09       -6.30      6.30 o 
  10   1  21        0.13        0.93      7.34 o 
  11   1  21        0.01        3.23     10.70 o 
 -12   2  21        1.33        8.96     14.68 o 
 -11   2  21       11.25       14.14      8.17 o 
 -10   2  21        5.45        4.50      6.37 o 
  -9   2  21        3.77        2.93      5.60 o 
  -8   2  21        0.47        0.19      4.64 o 
  -7   2  21        0.26       -3.44      4.62 o 
  -6   2  21        0.01        2.39      3.98 o 
  -5   2  21       43.10       39.93      2.53 o 
  -4   2  21       65.86       58.35      2.79 o 
  -3   2  21       16.50       18.22      2.42 o 
  -2   2  21        0.64        1.45      2.63 o 
  -1   2  21       17.78       25.71      4.72 o 
   0   2  21       22.20      119.31     24.70 o 
   1   2  21       87.49       90.28      4.31 o 
   2   2  21      138.79      119.57      5.82 o 
   3   2  21       27.46       22.69      4.07 o 
   4   2  21        8.21       12.94      4.38 o 
   5   2  21        2.01        2.78      4.32 o 
   6   2  21        3.44        2.89      4.16 o 
   7   2  21       26.63       20.89      5.04 o 
   8   2  21       17.70       14.68      5.24 o 
   9   2  21       17.66       20.45      6.46 o 
  10   2  21        2.71       -5.65      7.91 o 
  11   2  21        0.06       -0.89     10.93 o 
 -11   3  21        0.19        5.22     10.06 o 
 -10   3  21        0.00        1.10      7.93 o 
  -9   3  21        3.55       -1.60      7.73 o 
  -8   3  21        6.53        2.24      6.44 o 
  -7   3  21        3.56        8.17      6.45 o 
  -6   3  21       24.91       19.05      5.49 o 
  -5   3  21        7.52        9.44      3.45 o 
  -4   3  21       21.22       18.95      3.09 o 
  -3   3  21        3.70        1.43      2.28 o 
  -2   3  21       37.19       37.26      3.39 o 
  -1   3  21       33.72       28.74      6.07 o 
   0   3  21       12.43       22.29      6.72 o 
   1   3  21       46.04       42.87      4.10 o 
   2   3  21        2.16        4.86      3.77 o 
   3   3  21        0.97        6.61      4.34 o 
   4   3  21       23.33       17.95      4.79 o 
   5   3  21        7.06        3.55      4.85 o 
   6   3  21       16.06       16.65      5.81 o 
   7   3  21       26.59       19.17      5.32 o 
   8   3  21        0.72        7.95      5.19 o 
   9   3  21        0.03        3.50      6.00 o 
  10   3  21        0.01        3.91     10.13 o 
 -11   4  21        8.18       -0.24     16.57 o 
 -10   4  21        1.54       15.15      9.85 o 
  -9   4  21        4.45        3.37      8.11 o 
  -8   4  21        1.28        2.72      7.17 o 
  -7   4  21        2.18       -3.86      7.06 o 
  -6   4  21        1.12        2.54      6.13 o 
  -5   4  21       15.79       12.85      6.00 o 
  -4   4  21       25.20       30.93      5.07 o 
  -3   4  21        9.06       10.32      3.00 o 
  -2   4  21        1.49        1.08      2.88 o 
  -1   4  21       56.05       68.22      8.17 o 
   0   4  21       58.92       70.05      6.78 o 
   1   4  21       41.18       41.86      5.41 o 
   2   4  21       62.38       59.48      4.68 o 
   3   4  21        5.18       10.78      4.77 o 
   4   4  21       14.85       16.43      5.56 o 
   5   4  21        2.01        7.54      5.17 o 
   6   4  21        2.67        1.18      5.62 o 
   7   4  21       16.02       11.25      6.12 o 
   8   4  21        3.35        1.64      7.33 o 
   9   4  21       12.23       14.18      7.94 o 
  10   4  21        1.97       12.47     16.38 o 
 -10   5  21        0.04       -1.34      9.95 o 
  -9   5  21        0.24        1.65      9.22 o 
  -8   5  21        4.06       13.15     11.92 o 
  -7   5  21        0.01        3.41      7.39 o 
  -6   5  21        7.10        2.42      6.51 o 
  -5   5  21       28.93       28.24      8.24 o 
  -4   5  21       21.05       14.35      5.39 o 
  -3   5  21        0.01       -4.86      4.86 o 
  -2   5  21       17.25       22.16      4.46 o 
  -1   5  21       19.35       25.12      4.57 o 
   0   5  21        4.20       18.60      5.53 o 
   1   5  21       11.30       19.21      5.29 o 
   2   5  21        0.00        5.41      6.31 o 
   3   5  21        1.13        9.21      8.68 o 
   4   5  21        9.20       14.99      7.16 o 
   5   5  21        4.23       14.23      7.23 o 
   6   5  21        0.96        3.74      7.66 o 
   7   5  21       10.77       13.44      9.26 o 
   8   5  21        3.09        3.00      9.46 o 
   9   5  21        1.07        9.07      9.74 o 
  -8   6  21        4.24       15.64     10.57 o 
  -7   6  21        2.28       -1.97      8.95 o 
  -6   6  21        2.22      -10.22     11.21 o 
  -5   6  21        0.15       -8.18     14.09 o 
  -4   6  21        0.07       -5.75      6.11 o 
  -3   6  21        0.48        0.09      6.87 o 
  -2   6  21        8.60        8.57      4.76 o 
  -1   6  21       45.44       57.51      6.97 o 
   0   6  21       58.42       75.28      7.73 o 
   1   6  21        7.11        9.75      6.05 o 
   2   6  21        3.64        1.06      5.97 o 
   3   6  21        4.78        3.38      7.44 o 
   4   6  21        7.07       11.08      8.99 o 
   5   6  21        3.55        2.41      9.25 o 
   6   6  21        0.05        9.90     14.43 o 
   7   6  21        1.84       13.26     11.26 o 
   8   6  21        1.79        2.09     16.39 o 
  -7   7  21        0.14        0.76     13.30 o 
  -6   7  21        2.94        4.76     17.28 o 
  -5   7  21       25.69       17.87     14.71 o 
  -4   7  21        8.88       17.80      9.37 o 
  -3   7  21        0.00       -4.72      8.35 o 
  -2   7  21        6.16        3.08      7.20 o 
  -1   7  21       14.78       12.95      6.69 o 
   0   7  21       12.17       32.89      7.65 o 
   1   7  21        3.20       -2.16      6.56 o 
   2   7  21        1.88        7.74      8.68 o 
   3   7  21        0.75       15.16      8.88 o 
   4   7  21        3.60       16.06      9.58 o 
   5   7  21        2.31        1.52      9.84 o 
   6   7  21        0.39        9.25     17.43 o 
  -3   8  21        0.04        3.63     11.78 o 
  -2   8  21       13.91       10.83     10.74 o 
  -1   8  21       19.42       17.58     10.53 o 
   0   8  21       32.30       50.34      8.29 o 
   1   8  21        3.71        4.84      9.09 o 
   2   8  21        0.20       -7.54      9.51 o 
   3   8  21        9.77        7.45     15.54 o 
 -12   0  22        3.88        9.78     13.06 o 
 -11   0  22       13.84       20.77     12.32 o 
 -10   0  22        0.62        3.02     10.61 o 
  -9   0  22      684.59      757.97     28.58 o 
  -8   0  22        0.00        5.75      8.07 o 
  -7   0  22      402.81      435.79     22.58 o 
  -6   0  22      506.79      439.45      9.85 o 
  -5   0  22      272.03      255.14      5.92 o 
  -4   0  22       47.47       32.91      3.24 o 
  -3   0  22       96.81       96.76      5.08 o 
  -2   0  22       22.13       20.52      1.54 o 
  -1   0  22     6263.06     6054.76     60.31 o 
   0   0  22    12038.97    11922.83    132.60 o 
   1   0  22     1331.67     1243.17     26.93 o 
   2   0  22      150.65      115.18     10.57 o 
   3   0  22      178.84      143.64     11.57 o 
   4   0  22      383.51      220.36     15.07 o 
   5   0  22      566.33      465.51     20.59 o 
   6   0  22      244.11      193.83     15.34 o 
   7   0  22        1.22       -4.12      7.88 o 
   8   0  22       34.57       56.35     11.41 o 
   9   0  22      181.99      183.47     16.86 o 
  10   0  22       22.36       16.41      9.64 o 
  11   0  22      203.44      221.80     13.67 o 
 -12   1  22        6.78        4.68     10.49 o 
 -11   1  22      195.06      207.29     13.60 o 
 -10   1  22        9.58       12.31      7.11 o 
  -9   1  22      105.34       94.22      7.20 o 
  -8   1  22      175.92      171.73     14.20 o 
  -7   1  22       64.79       64.38      5.58 o 
  -6   1  22       62.58       66.97      3.80 o 
  -5   1  22     1262.00     1008.41     13.72 o 
  -4   1  22     1156.44      938.81      7.96 o 
  -3   1  22      151.70      167.22      4.20 o 
  -2   1  22     2591.31     2507.59     18.43 o 
  -1   1  22      128.19      118.66      3.39 o 
   0   1  22     3849.72     3917.82     18.13 o 
   1   1  22       64.06       63.71      2.95 o 
   2   1  22      605.67      634.29     11.00 o 
   3   1  22     1507.25     1236.26     21.72 o 
   4   1  22     3322.22     2931.32     26.50 o 
   5   1  22      133.91      110.29      6.83 o 
   6   1  22        0.02        6.53      4.85 o 
   7   1  22      111.35      107.46      7.35 o 
   8   1  22      526.73      544.81     17.22 o 
   9   1  22       86.99       90.86      7.96 o 
  10   1  22       38.84       39.48      7.39 o 
  11   1  22       28.37       24.46      8.91 o 
 -11   2  22        8.65       16.56      8.26 o 
 -10   2  22        0.04        4.59      5.87 o 
  -9   2  22      594.24      628.28     23.58 o 
  -8   2  22        0.09        2.78      5.45 o 
  -7   2  22      220.80      244.44      9.09 o 
  -6   2  22      252.14      220.37      7.81 o 
  -5   2  22      196.41      190.70      6.46 o 
  -4   2  22       64.64       50.15      2.96 o 
  -3   2  22       39.72       39.83      2.88 o 
  -2   2  22       75.91       68.04      3.91 o 
  -1   2  22     5714.75     5518.18     25.61 o 
   0   2  22     7787.13     7665.42     37.43 o 
   1   2  22      850.59      797.08     17.44 o 
   2   2  22       75.52       68.07      5.36 o 
   3   2  22      144.88      121.71      6.32 o 
   4   2  22      499.04      377.08     10.27 o 
   5   2  22      265.12      227.97      7.63 o 
   6   2  22       81.69       63.49      6.19 o 
   7   2  22        3.44        3.84      4.92 o 
   8   2  22       34.27       38.52      6.94 o 
   9   2  22      137.29      128.12      8.95 o 
  10   2  22        5.18        5.56      7.68 o 
  11   2  22      121.76      109.40     17.40 o 
 -11   3  22      120.20      131.93     14.48 o 
 -10   3  22       10.66       13.94      8.99 o 
  -9   3  22       23.53       18.15     10.33 o 
  -8   3  22       50.97       60.25      8.65 o 
  -7   3  22       53.63       51.12      7.30 o 
  -6   3  22       29.68       24.63      5.66 o 
  -5   3  22      829.93      717.15     13.79 o 
  -4   3  22      799.19      731.34      9.38 o 
  -3   3  22        7.55        6.10      2.20 o 
  -2   3  22      769.25      783.77     12.34 o 
  -1   3  22      179.22      174.47      7.06 o 
   0   3  22     2582.47     2598.70     27.30 o 
   1   3  22       62.75       50.59      4.17 o 
   2   3  22      417.90      416.34      9.97 o 
   3   3  22     1177.73     1053.07     15.90 o 
   4   3  22     1385.50     1267.25     20.29 o 
   5   3  22       31.57       34.29      5.74 o 
   6   3  22        1.79        5.18      5.62 o 
   7   3  22       44.10       44.93      5.65 o 
   8   3  22      361.34      410.89     13.05 o 
   9   3  22      103.12      106.32      7.58 o 
  10   3  22       65.31       71.93      8.89 o 
 -11   4  22        3.53       -0.44     17.50 o 
 -10   4  22        0.22       -0.41     10.14 o 
  -9   4  22      376.85      374.03     17.36 o 
  -8   4  22        0.27       -1.68      7.60 o 
  -7   4  22       49.06       60.31      8.20 o 
  -6   4  22       27.79       25.41      7.33 o 
  -5   4  22       85.28       79.45      7.03 o 
  -4   4  22       67.07       71.19      7.10 o 
  -3   4  22        0.57        3.78      4.53 o 
  -2   4  22      125.92      117.94      4.56 o 
  -1   4  22     3501.14     3545.66     30.73 o 
   0   4  22     2895.05     2961.17     27.54 o 
   1   4  22      230.64      221.07     11.02 o 
   2   4  22       34.23       38.88      4.78 o 
   3   4  22       67.78       65.96      6.10 o 
   4   4  22      539.11      469.96     12.35 o 
   5   4  22       40.65       20.02      5.86 o 
   6   4  22        0.07        3.60      5.94 o 
   7   4  22       35.54       35.54      7.35 o 
   8   4  22       25.24       36.03      6.52 o 
   9   4  22       62.36       55.57      8.45 o 
  10   4  22        1.59       13.04     17.08 o 
 -10   5  22       15.44       12.19     17.20 o 
  -9   5  22        2.37       -6.60      9.33 o 
  -8   5  22        8.44       10.02      7.93 o 
  -7   5  22       35.54       26.39      8.53 o 
  -6   5  22       13.41       17.86      7.32 o 
  -5   5  22      349.00      325.82     14.32 o 
  -4   5  22      417.73      401.79     11.21 o 
  -3   5  22        0.67        1.59      5.38 o 
  -2   5  22      148.38      148.21      6.35 o 
  -1   5  22      120.18      132.47      6.63 o 
   0   5  22     1237.45     1230.66     18.26 o 
   1   5  22       82.55       84.99      7.14 o 
   2   5  22      210.80      217.39     11.86 o 
   3   5  22      524.19      528.49     24.15 o 
   4   5  22      405.13      388.23     14.53 o 
   5   5  22        1.07        6.84      7.09 o 
   6   5  22        0.56        0.52      7.87 o 
   7   5  22       13.20       17.65      9.24 o 
   8   5  22      176.20      193.98     13.49 o 
   9   5  22       78.57       79.93     17.45 o 
  -8   6  22        5.67        8.65     10.54 o 
  -7   6  22       14.65       19.33     10.08 o 
  -6   6  22        0.22       -1.43      9.85 o 
  -5   6  22       25.24       32.33     12.51 o 
  -4   6  22       34.87       33.32      6.55 o 
  -3   6  22        2.75        3.77      5.91 o 
  -2   6  22       66.45       66.95      7.50 o 
  -1   6  22     1298.37     1276.15     17.04 o 
   0   6  22     1057.90     1079.80     24.76 o 
   1   6  22       38.55       39.15      7.00 o 
   2   6  22       28.55       26.87      6.58 o 
   3   6  22       24.30       35.97      9.00 o 
   4   6  22      313.86      303.48     32.06 o 
   5   6  22       13.09        7.88      8.77 o 
   6   6  22        2.00        0.66      8.99 o 
   7   6  22       35.93       26.92     10.49 o 
  -6   7  22        4.42      -15.36     15.36 o 
  -5   7  22      108.95      114.85     17.22 o 
  -4   7  22      179.88      182.99     17.59 o 
  -3   7  22        0.04        2.23      8.80 o 
  -2   7  22       43.18       51.75      7.59 o 
  -1   7  22       40.00       54.05      7.28 o 
   0   7  22      483.88      471.22     14.08 o 
   1   7  22       70.13       67.09      7.96 o 
   2   7  22       85.13       93.07      8.76 o 
   3   7  22      139.96      133.92     12.33 o 
   4   7  22      130.32      157.91     13.17 o 
   5   7  22        0.05       10.96     11.77 o 
  -3   8  22        2.21       43.67     18.84 o 
  -2   8  22       22.30       23.50     10.83 o 
  -1   8  22      343.98      311.38     17.09 o 
   0   8  22      409.71      417.96     18.02 o 
   1   8  22        9.02        7.21      9.59 o 
   2   8  22       14.00       14.45      9.52 o 
   3   8  22       10.44       18.75     18.40 o 
 -12   1  23        0.01       -3.77     14.71 o 
 -11   1  23        0.63        5.55      8.03 o 
 -10   1  23        1.89        8.08      6.91 o 
  -9   1  23        0.09        3.52      5.85 o 
  -8   1  23        1.93        1.22      5.25 o 
  -7   1  23        0.56        1.32      4.38 o 
  -6   1  23        9.32        5.24      3.40 o 
  -5   1  23        3.77        6.76      2.30 o 
  -4   1  23        9.12       10.73      2.31 o 
  -3   1  23        2.47        2.98      2.29 o 
  -2   1  23       13.55       16.94      3.32 o 
   2   1  23        5.83       15.13      3.86 o 
   3   1  23        6.14       12.77      3.83 o 
   4   1  23        3.39       14.47      4.29 o 
   5   1  23        0.93       -0.83      4.74 o 
   6   1  23        1.77       -0.82      4.85 o 
   7   1  23       10.19       10.37      5.39 o 
   8   1  23        2.06        0.08      5.90 o 
   9   1  23        0.23       -0.87      6.46 o 
  10   1  23        0.01       -1.80      8.25 o 
  11   1  23        0.00        6.20     12.08 o 
 -11   2  23        2.33       -1.68     13.90 o 
 -10   2  23        2.40        7.24      7.10 o 
  -9   2  23        3.82        5.93      6.16 o 
  -8   2  23        5.97        6.56      5.24 o 
  -7   2  23        2.69        2.40      4.50 o 
  -6   2  23        4.38        0.51      3.95 o 
  -5   2  23        3.46        5.26      3.40 o 
  -4   2  23       82.87       73.98      4.07 o 
  -3   2  23       23.04       24.02      2.72 o 
  -2   2  23        0.27        2.51      2.98 o 
   1   2  23        2.55       13.87      3.85 o 
   2   2  23       78.64       67.78      5.05 o 
   3   2  23       27.51       23.73      4.50 o 
   4   2  23       24.07       21.45      5.28 o 
   5   2  23        0.37       -0.56      4.10 o 
   6   2  23        0.03        0.46      4.40 o 
   7   2  23        0.82        0.84      4.91 o 
   8   2  23       15.14       13.58      6.06 o 
   9   2  23       14.90       10.45      6.78 o 
  10   2  23        5.01        3.94      7.87 o 
  11   2  23        1.59       17.70     18.25 o 
 -11   3  23        0.82       13.65     10.92 o 
 -10   3  23        5.43       12.46      9.45 o 
  -9   3  23        1.18        6.07      7.69 o 
  -8   3  23        5.64       12.28      7.13 o 
  -7   3  23        0.77       -2.54      6.03 o 
  -6   3  23       20.13       21.00      5.66 o 
  -5   3  23        2.36        2.20      5.04 o 
  -4   3  23       20.93       16.44      3.24 o 
  -3   3  23       13.43       12.77      2.39 o 
  -2   3  23       30.44       31.44      3.78 o 
  -1   3  23        5.22       15.57      5.05 o 
   0   3  23       17.44       26.39      5.44 o 
   1   3  23       13.16       18.43      3.87 o 
   2   3  23        6.20        8.75      4.49 o 
   3   3  23       29.25       24.51      4.88 o 
   4   3  23        4.44       18.12      5.15 o 
   5   3  23        1.13        4.99      5.73 o 
   6   3  23        1.73        0.79      5.13 o 
   7   3  23       25.95       25.28      5.69 o 
   8   3  23        3.30        9.94      5.76 o 
   9   3  23        0.58        2.48      6.67 o 
  10   3  23        0.08        2.29      8.76 o 
 -11   4  23        0.81       -9.59     19.14 o 
 -10   4  23        0.02       -2.19      9.39 o 
  -9   4  23        2.56       -3.83      8.62 o 
  -8   4  23        6.48        5.43      8.33 o 
  -7   4  23        8.36        3.79      6.85 o 
  -6   4  23        2.27        4.65      6.00 o 
  -5   4  23        0.04       -2.26      5.50 o 
  -4   4  23       41.82       42.68      5.70 o 
  -3   4  23        4.10        7.16      4.84 o 
  -2   4  23        1.31        5.33      3.21 o 
  -1   4  23       66.10       95.69      8.01 o 
   1   4  23        0.83        3.92      4.69 o 
   2   4  23       30.24       24.43      6.75 o 
   3   4  23        1.05        4.82      5.07 o 
   4   4  23       22.80       22.02      5.77 o 
   5   4  23        0.33        5.80      5.60 o 
   6   4  23        0.27       -2.54      6.09 o 
   7   4  23        0.81       -2.11      6.45 o 
   8   4  23        6.13        9.09      6.40 o 
   9   4  23        5.19        5.58      9.01 o 
  -9   5  23        1.72       -1.24     10.42 o 
  -8   5  23        1.84       -2.16      8.51 o 
  -7   5  23        0.01        5.49      8.48 o 
  -6   5  23        2.95        6.39     10.60 o 
  -5   5  23        3.41       11.46      6.43 o 
  -4   5  23        2.64       13.95      5.78 o 
  -3   5  23        8.53        5.54      5.51 o 
  -2   5  23        7.17        9.65      4.28 o 
  -1   5  23        8.37       14.55      4.92 o 
   0   5  23        0.05       12.49      6.30 o 
   1   5  23        0.21        3.29      5.46 o 
   2   5  23        1.33        1.06      7.97 o 
   3   5  23       18.73       30.32     11.97 o 
   4   5  23        0.23       11.25      7.18 o 
   5   5  23        0.08       -1.56      7.32 o 
   6   5  23        0.60        3.80      7.82 o 
   7   5  23        5.89       11.79      8.87 o 
   8   5  23        0.04       16.17     21.30 o 
   9   5  23        0.00       13.73     17.68 o 
  -8   6  23        0.47        7.88     11.20 o 
  -7   6  23        4.73       13.01      9.40 o 
  -6   6  23        0.05        6.44      9.51 o 
  -5   6  23        1.51       10.33     14.44 o 
  -4   6  23        2.37        8.78      6.42 o 
  -3   6  23        1.90        4.58      5.98 o 
  -2   6  23        9.26       18.83      5.99 o 
  -1   6  23       38.06       71.10      6.47 o 
   0   6  23        0.03       20.75      6.13 o 
   1   6  23        0.21        3.10      6.29 o 
   2   6  23        0.50        3.91      6.50 o 
   3   6  23       11.81       16.89      8.18 o 
   4   6  23        6.49       12.03      8.46 o 
   5   6  23        0.53        3.32      9.20 o 
   6   6  23        0.15        7.79     10.93 o 
   7   6  23        0.35        5.89     12.00 o 
  -6   7  23        0.09        6.83     17.51 o 
  -5   7  23        6.30        8.89     16.99 o 
  -4   7  23        0.02       10.80     16.41 o 
  -3   7  23        0.56        9.70      8.01 o 
  -2   7  23        0.94        8.35      7.65 o 
  -1   7  23        7.01       16.48      7.17 o 
   0   7  23        3.80       20.38      7.45 o 
   1   7  23        1.24       16.79      7.40 o 
   2   7  23        6.64        5.83      7.51 o 
   3   7  23        3.70        5.78      9.38 o 
   4   7  23        0.16        1.82     11.15 o 
   5   7  23        0.75        5.21     11.60 o 
  -3   8  23        2.59       -8.66     17.26 o 
  -2   8  23        9.06        1.12     11.94 o 
  -1   8  23       11.26       31.38     13.17 o 
   0   8  23        0.89       23.35     11.77 o 
   1   8  23        0.70        1.64      9.88 o 
   2   8  23        0.12        2.35     17.74 o 
 -11   0  24        0.01        0.13     13.28 o 
 -10   0  24      257.29      334.89     22.50 o 
  -9   0  24      392.86      442.68     23.77 o 
  -8   0  24      231.54      264.85     17.61 o 
  -7   0  24      108.55       95.77      7.13 o 
  -6   0  24        0.12       -2.60      4.03 o 
  -5   0  24     1274.89     1152.75     13.70 o 
  -4   0  24        0.32       -0.04      2.81 o 
  -3   0  24      816.54      762.56      9.92 o 
  -2   0  24       33.59       35.58      4.43 o 
  -1   0  24     2362.94     2415.44     21.93 o 
   0   0  24     2111.30     2111.21     50.85 o 
   1   0  24       37.00       36.45      7.53 o 
   2   0  24       33.74       28.05      7.90 o 
   3   0  24        5.56       11.14      6.56 o 
   4   0  24       46.12       45.03     10.45 o 
   5   0  24      104.15       72.70     11.10 o 
   6   0  24       19.00       16.54      9.99 o 
   7   0  24      352.45      356.69     21.08 o 
   8   0  24       13.45       35.08     10.79 o 
   9   0  24       13.38       23.83     12.42 o 
  10   0  24        9.25        4.30     10.44 o 
  11   0  24        0.00        6.47     17.78 o 
 -11   1  24       24.80       34.74     12.84 o 
 -10   1  24       35.21       38.92      8.92 o 
  -9   1  24      124.38      138.91     10.79 o 
  -8   1  24      189.30      174.27      8.04 o 
  -7   1  24      118.83      102.65      6.55 o 
  -6   1  24       43.62       25.23      3.64 o 
  -5   1  24      130.43       94.00      3.38 o 
  -4   1  24      427.46      364.23      6.09 o 
  -3   1  24        6.14        6.15      2.40 o 
  -2   1  24       27.06       28.87      3.06 o 
  -1   1  24     1786.11     1759.67     11.98 o 
   0   1  24       43.09       46.93      3.26 o 
   1   1  24     1482.13     1384.38     15.51 o 
   2   1  24       12.50       11.27      3.39 o 
   3   1  24       34.45       22.98      4.13 o 
   4   1  24        9.56        2.49      4.43 o 
   5   1  24       66.71       74.44      6.46 o 
   6   1  24        2.24        2.16      4.68 o 
   7   1  24      167.39      164.97      8.96 o 
   8   1  24        8.54        9.51      6.15 o 
   9   1  24       31.72       42.19      7.08 o 
  10   1  24        1.98       10.98      8.45 o 
  11   1  24      236.13      276.24     24.55 o 
 -11   2  24        0.67       14.96      8.52 o 
 -10   2  24      214.87      244.67     16.02 o 
  -9   2  24      287.51      317.02     11.38 o 
  -8   2  24      171.57      182.13      9.31 o 
  -7   2  24       55.46       46.80      5.97 o 
  -6   2  24       24.46       23.14      4.70 o 
  -5   2  24      797.23      710.38     10.17 o 
  -4   2  24        2.65        2.69      2.58 o 
  -3   2  24      625.40      587.95      7.59 o 
  -2   2  24       68.04       64.71      4.15 o 
  -1   2  24     1627.50     1647.84     14.84 o 
   0   2  24     1189.19     1139.90     10.70 o 
   1   2  24        1.16        3.74      2.42 o 
   2   2  24       24.00       25.03      4.09 o 
   3   2  24        6.84        9.04      4.14 o 
   4   2  24       55.44       41.40      5.58 o 
   5   2  24       55.36       27.45      4.65 o 
   6   2  24       51.48       45.38      5.35 o 
   7   2  24      173.55      183.06      8.15 o 
   8   2  24       14.08       19.99      6.40 o 
   9   2  24       22.38       12.35      8.10 o 
  10   2  24        8.20        3.25      8.92 o 
 -11   3  24       11.17       21.42     10.94 o 
 -10   3  24       28.49       16.63      8.68 o 
  -9   3  24       63.38       71.02      9.76 o 
  -8   3  24       37.38       28.30      7.78 o 
  -7   3  24       16.67       11.67      6.52 o 
  -6   3  24       33.12       21.32      5.28 o 
  -5   3  24      121.65      102.56      6.99 o 
  -4   3  24      274.29      253.23      6.29 o 
  -3   3  24        8.06        9.51      2.88 o 
  -2   3  24       25.23       22.88      3.01 o 
  -1   3  24      751.18      735.87     13.14 o 
   0   3  24       47.46       42.68      5.51 o 
   1   3  24      932.05      878.25     15.70 o 
   2   3  24        4.48        7.81      3.93 o 
   3   3  24       41.77       39.47      5.33 o 
   4   3  24        4.80        7.30      4.67 o 
   5   3  24      175.71      161.18      9.57 o 
   6   3  24       10.79        5.44      4.87 o 
   7   3  24      139.18      135.69      7.90 o 
   8   3  24        3.89        5.15      5.88 o 
   9   3  24       34.33       40.80      7.22 o 
  10   3  24        0.36        8.55     11.65 o 
 -10   4  24      142.45      138.07     13.06 o 
  -9   4  24      114.97      138.45     20.22 o 
  -8   4  24       90.17      103.28     10.68 o 
  -7   4  24       13.95       16.43      7.20 o 
  -6   4  24      124.46      105.31      8.13 o 
  -5   4  24      220.09      201.80      9.35 o 
  -4   4  24        4.17        5.29      4.37 o 
  -3   4  24      361.39      323.86     10.04 o 
  -2   4  24      141.40      120.96      5.84 o 
  -1   4  24      687.63      689.59     13.59 o 
   0   4  24      328.72      290.44      9.81 o 
   1   4  24       88.20       94.06      6.99 o 
   2   4  24       11.40        6.02      4.77 o 
   3   4  24        1.32        3.06      4.72 o 
   4   4  24       59.95       53.52      6.50 o 
   5   4  24       19.26       12.04      5.95 o 
   6   4  24       79.59       76.96      7.69 o 
   7   4  24       19.43       19.35     10.64 o 
   8   4  24       13.58       18.23      6.85 o 
   9   4  24       30.59       36.70      8.99 o 
  -9   5  24       33.47       52.56     10.99 o 
  -8   5  24        1.78        7.69      9.03 o 
  -7   5  24        1.21        3.61      8.37 o 
  -6   5  24       22.16       19.37      9.89 o 
  -5   5  24       94.68       99.94     10.06 o 
  -4   5  24      133.91      124.66      7.58 o 
  -3   5  24       23.54       22.60      5.83 o 
  -2   5  24       72.29       70.18     13.51 o 
  -1   5  24      263.74      259.41      8.27 o 
   0   5  24       43.24       45.53      6.78 o 
   1   5  24      539.64      490.71     21.79 o 
   2   5  24        6.23        9.95     10.36 o 
   3   5  24       44.70       46.16     11.99 o 
   4   5  24        6.34       11.11      7.33 o 
   5   5  24      147.47      138.84     10.93 o 
   6   5  24       14.20        3.39      9.12 o 
   7   5  24       75.19       78.67     10.77 o 
   8   5  24        1.53       17.71      9.91 o 
  -8   6  24       43.76       38.81     10.39 o 
  -7   6  24        7.94       13.16     10.58 o 
  -6   6  24       97.37       94.43     11.42 o 
  -5   6  24       44.85       50.40     13.49 o 
  -4   6  24        1.82        1.79      8.40 o 
  -3   6  24      189.68      201.35     10.98 o 
  -2   6  24      138.12      136.67      8.76 o 
  -1   6  24      276.62      304.69      9.66 o 
   0   6  24      124.93      122.19      7.48 o 
   1   6  24       82.20       77.93      7.98 o 
   2   6  24        3.57        2.06      8.08 o 
   3   6  24        1.93        6.29      8.72 o 
   4   6  24       37.88       42.86     19.68 o 
   5   6  24       17.05       14.14      9.65 o 
   6   6  24       34.70       38.17     11.33 o 
  -6   7  24       16.96        9.32     13.10 o 
  -5   7  24       50.78       57.67     14.90 o 
  -4   7  24       60.57       53.42     15.27 o 
  -3   7  24       32.32       22.49      7.99 o 
  -2   7  24       33.37       35.39      8.22 o 
  -1   7  24      128.39      146.97      9.88 o 
   0   7  24       35.89       28.53      7.73 o 
   1   7  24      275.62      263.91     11.87 o 
   2   7  24        5.84        5.62      7.97 o 
   3   7  24       31.67       41.76     10.67 o 
   4   7  24        0.00        3.56     10.47 o 
   5   7  24       43.66       51.86     15.61 o 
  -2   8  24       74.14       59.58     16.99 o 
  -1   8  24      103.36      125.28     17.94 o 
   0   8  24       65.82       85.09     23.76 o 
   1   8  24       28.11       25.27     17.32 o 
   2   8  24        0.07       11.87     18.02 o 
 -11   1  25        0.30        5.73      9.10 o 
 -10   1  25        4.03        7.48      7.61 o 
  -9   1  25        1.29        4.63      7.62 o 
  -8   1  25        0.05        2.28      5.22 o 
  -7   1  25        0.60        3.31      4.62 o 
  -6   1  25        1.11        0.28      3.51 o 
  -5   1  25        2.36        2.21      2.82 o 
  -4   1  25        9.14        9.61      2.66 o 
  -3   1  25       14.89       12.16      2.61 o 
  -2   1  25        0.00        0.13      2.82 o 
   0   1  25       10.75       31.70      4.80 o 
   1   1  25        5.66       25.63      4.02 o 
   2   1  25        7.67       20.79      4.00 o 
   3   1  25       16.42       14.21      4.62 o 
   4   1  25        0.38       -1.44      4.35 o 
   5   1  25        1.45        2.75      4.70 o 
   6   1  25        0.48        1.81      5.43 o 
   7   1  25        3.80        7.90      5.73 o 
   8   1  25        6.24        2.24      6.21 o 
   9   1  25        1.82        6.09      7.40 o 
  10   1  25        2.16        0.88      8.87 o 
 -11   2  25        0.05       -0.62     14.88 o 
 -10   2  25        5.29        1.11      7.90 o 
  -9   2  25        3.02        0.89      6.18 o 
  -8   2  25        6.97        5.57      5.41 o 
  -7   2  25        5.68        5.36      4.74 o 
  -6   2  25        0.01       -1.78      4.24 o 
  -5   2  25       18.46       19.00      4.23 o 
  -4   2  25       31.02       20.96      3.40 o 
  -3   2  25       31.76       32.02      3.12 o 
  -2   2  25       10.57       16.30      3.37 o 
  -1   2  25       22.59       39.73      6.37 o 
   0   2  25        2.29        8.52      3.92 o 
   1   2  25       18.60       15.61      3.36 o 
   2   2  25        8.11        7.12      4.17 o 
   3   2  25       40.88       30.18      4.97 o 
   4   2  25        4.50        0.89      4.59 o 
   5   2  25        6.63        9.20      4.34 o 
   6   2  25        0.68        4.65      4.54 o 
   7   2  25        2.47       -0.52      5.61 o 
   8   2  25        0.13       -0.65      6.85 o 
   9   2  25        8.36       12.94      7.75 o 
  10   2  25        6.68        3.47      8.97 o 
 -10   3  25       12.23       16.95      9.99 o 
  -9   3  25        4.04        5.82      9.42 o 
  -8   3  25        0.18        1.01      7.80 o 
  -7   3  25        2.30        7.97      6.75 o 
  -6   3  25        0.60       -3.74      5.21 o 
  -5   3  25        1.50       -1.61      5.01 o 
  -4   3  25       15.26       17.03      3.17 o 
  -3   3  25       43.46       39.89      3.34 o 
  -2   3  25        3.60        2.87      2.87 o 
  -1   3  25       54.75       60.98      6.25 o 
   0   3  25       38.04       59.82      6.16 o 
   1   3  25        2.90       15.33      4.00 o 
   2   3  25        8.22       14.49      4.24 o 
   3   3  25       45.21       35.27      5.28 o 
   4   3  25        2.03        7.97      4.98 o 
   5   3  25        1.19        5.34      5.25 o 
   6   3  25        1.99        1.53      5.07 o 
   7   3  25        5.67       15.51      5.86 o 
   8   3  25       15.74       14.00      6.69 o 
   9   3  25        2.94       10.24      7.84 o 
  10   3  25        8.71       18.37     17.29 o 
 -10   4  25        2.70       -0.05     11.25 o 
  -9   4  25        1.22        3.65      8.55 o 
  -8   4  25        6.12       10.17      8.65 o 
  -7   4  25        7.02       12.86      6.86 o 
  -6   4  25        4.91        1.65      6.47 o 
  -5   4  25       26.92       19.41      5.55 o 
  -4   4  25       19.84       10.75      4.87 o 
  -3   4  25        8.48        5.29      5.31 o 
  -2   4  25        3.68        3.55      4.02 o 
  -1   4  25       31.14       42.28      6.81 o 
   0   4  25        0.00       -1.25      5.45 o 
   1   4  25       10.13       15.51      5.40 o 
   2   4  25        1.70        2.56      4.60 o 
   3   4  25       14.35       10.75      5.23 o 
   4   4  25        0.00        7.22      5.58 o 
   5   4  25        8.04        8.91      5.36 o 
   6   4  25        2.27        9.49      6.43 o 
   7   4  25        0.59        5.23      6.30 o 
   8   4  25        1.02        2.52      6.89 o 
   9   4  25        1.97       -9.44     11.39 o 
  -9   5  25        0.50       18.19     11.35 o 
  -8   5  25        1.80        1.07      9.00 o 
  -7   5  25        1.57       10.20      9.76 o 
  -6   5  25        1.27        5.28      7.65 o 
  -5   5  25        1.06        2.90      5.73 o 
  -4   5  25        0.05       -6.06      8.10 o 
  -3   5  25        9.27       15.35      5.74 o 
  -2   5  25       14.31       17.33      6.16 o 
  -1   5  25       33.44       34.09      5.46 o 
   0   5  25       23.02       31.63      6.59 o 
   1   5  25        6.44        7.24      7.29 o 
   2   5  25        0.74        7.40      9.30 o 
   3   5  25       12.03       14.19     10.90 o 
   4   5  25        0.41        6.55      7.08 o 
   5   5  25        0.27       -0.40      8.28 o 
   6   5  25        1.09        1.34      9.33 o 
   7   5  25        0.19       10.25     11.04 o 
   8   5  25        3.09        2.77     11.98 o 
  -7   6  25        0.44       -0.13     10.81 o 
  -6   6  25        9.65       12.28      9.28 o 
  -5   6  25       16.47       17.50      8.36 o 
  -4   6  25        3.57       -4.59      8.84 o 
  -3   6  25        0.62        6.23      6.58 o 
  -2   6  25        0.02        5.60      6.90 o 
  -1   6  25       10.63       17.48      6.85 o 
   0   6  25        0.10        4.74      5.53 o 
   1   6  25        0.87       -0.99      6.80 o 
   2   6  25        0.39       -1.64      8.26 o 
   3   6  25        0.04        1.18      8.39 o 
   4   6  25        3.80       10.43      8.67 o 
   5   6  25        2.49       10.25     10.93 o 
   6   6  25        0.53       -4.57     10.37 o 
  -5   7  25        0.93        2.44     18.27 o 
  -4   7  25        1.44       -2.74     15.80 o 
  -3   7  25        0.07        9.32      8.65 o 
  -2   7  25       12.61       13.74      8.45 o 
  -1   7  25       17.61       22.25      8.34 o 
   0   7  25        8.66       18.90     10.06 o 
   1   7  25       11.71        2.55      7.97 o 
   2   7  25        2.83        5.89     11.18 o 
   3   7  25        0.78        7.06     10.78 o 
   4   7  25        0.53       -5.03     17.16 o 
  -2   8  25        0.09        1.63     18.07 o 
  -1   8  25        1.63       26.92     18.39 o 
   2   8  25        1.08       -6.65     18.91 o 
 -11   0  26        8.68        3.92     14.47 o 
 -10   0  26        0.01        4.46     11.83 o 
  -9   0  26      153.24      149.15     15.93 o 
  -8   0  26        0.03       -2.25      9.32 o 
  -7   0  26        1.60        3.99      7.74 o 
  -6   0  26        2.19        8.64      4.40 o 
  -5   0  26     1338.14     1150.37     12.97 o 
  -4   0  26      217.38      155.35      5.41 o 
  -3   0  26      733.96      642.76      9.65 o 
  -2   0  26      907.00      854.31     24.64 o 
  -1   0  26      887.11      925.37     18.60 o 
   0   0  26       16.81       18.90      7.88 o 
   1   0  26      202.34      163.82     13.02 o 
   2   0  26      180.72      132.70     12.39 o 
   3   0  26      643.79      511.52     21.45 o 
   4   0  26      264.95      214.82     16.31 o 
   5   0  26       26.24       19.24      8.97 o 
   6   0  26       95.45       66.88     11.75 o 
   7   0  26      115.04      103.13     13.43 o 
   8   0  26      149.00      153.13     16.05 o 
   9   0  26        6.17        0.73      9.28 o 
  10   0  26       15.96       23.53     11.59 o 
 -11   1  26      105.38      126.12     16.71 o 
 -10   1  26        0.06        2.55      8.19 o 
  -9   1  26       80.50      107.04     10.04 o 
  -8   1  26      275.53      262.12      9.57 o 
  -7   1  26       16.21        7.25      4.97 o 
  -6   1  26      192.02      176.84      6.13 o 
  -5   1  26        2.55        4.07      3.42 o 
  -4   1  26       44.06       41.85      3.33 o 
  -3   1  26       13.12       14.96      2.72 o 
  -2   1  26      107.42       88.40      4.19 o 
  -1   1  26     2937.19     2826.46     24.77 o 
   0   1  26     1357.21     1321.28     22.62 o 
   1   1  26       23.20       17.32      3.75 o 
   2   1  26      874.32      823.94     25.96 o 
   3   1  26      381.90      321.39      9.41 o 
   4   1  26        2.46        7.51      4.69 o 
   5   1  26      125.01      112.53      7.23 o 
   6   1  26      123.47      101.57      7.81 o 
   7   1  26       59.17       68.09      7.39 o 
   8   1  26        5.28        3.53      6.48 o 
   9   1  26      205.72      222.71     10.97 o 
  10   1  26        2.86       -1.41      9.20 o 
 -11   2  26       17.46       14.23     14.77 o 
 -10   2  26        0.02       10.12      9.43 o 
  -9   2  26      128.90      145.87      8.94 o 
  -8   2  26        0.00       -1.20      5.58 o 
  -7   2  26        1.75        0.31      5.17 o 
  -6   2  26        2.51        3.78      3.84 o 
  -5   2  26      882.95      746.86     13.37 o 
  -4   2  26      184.68      141.47      5.22 o 
  -3   2  26      505.61      465.41      7.17 o 
  -2   2  26      712.94      695.69     10.28 o 
  -1   2  26      634.69      639.70      9.96 o 
   0   2  26       28.37       28.51      3.10 o 
   1   2  26       54.96       59.28      5.07 o 
   2   2  26      110.33       95.20      5.86 o 
   3   2  26      398.51      326.48     13.34 o 
   4   2  26      267.70      200.32      7.53 o 
   5   2  26       24.88       17.99      4.65 o 
   6   2  26       80.45       62.31      5.87 o 
   7   2  26      153.82      161.30      9.80 o 
   8   2  26       79.38       74.55      7.99 o 
   9   2  26        9.18       15.84      7.96 o 
  10   2  26        7.70       11.03     11.98 o 
 -10   3  26        1.43        4.25     10.30 o 
  -9   3  26       70.56       82.14     10.14 o 
  -8   3  26      265.57      256.91     13.18 o 
  -7   3  26        0.04        1.59      6.97 o 
  -6   3  26      135.51      136.00      9.13 o 
  -5   3  26        0.22       -1.73      3.99 o 
  -4   3  26       17.84       19.63      3.50 o 
  -3   3  26        0.54        1.15      2.94 o 
  -2   3  26      145.29      134.44      5.49 o 
  -1   3  26     1296.11     1263.79     16.29 o 
   0   3  26     1204.33     1142.88     17.20 o 
   1   3  26       25.80       23.60      4.92 o 
   2   3  26      474.04      434.19     10.87 o 
   3   3  26      210.24      183.27      8.16 o 
   4   3  26        9.54       14.25      5.43 o 
   5   3  26        2.33       13.34      5.25 o 
   6   3  26       11.03        7.68      5.26 o 
   7   3  26       30.98       42.72      6.05 o 
   8   3  26       12.61       14.28      6.78 o 
   9   3  26      110.65      123.95      9.92 o 
 -10   4  26        0.52       23.15     17.86 o 
  -9   4  26       65.62       77.78     10.60 o 
  -8   4  26        0.03       -5.18     10.09 o 
  -7   4  26        3.38       -1.70      7.36 o 
  -6   4  26       25.82       16.11      6.10 o 
  -5   4  26      319.66      247.02     11.78 o 
  -4   4  26      133.50      112.33      6.16 o 
  -3   4  26      231.10      208.18      7.59 o 
  -2   4  26      353.52      320.74     10.73 o 
  -1   4  26      217.01      215.28     10.42 o 
   0   4  26       22.91       33.00      5.95 o 
   1   4  26        1.69       -0.55      5.74 o 
   2   4  26       30.81       30.15      5.14 o 
   3   4  26      136.22      117.80      7.66 o 
   4   4  26      189.40      155.25      8.53 o 
   5   4  26       20.60       10.58      6.17 o 
   6   4  26       33.38       32.90      6.69 o 
   7   4  26      158.70      154.71      8.74 o 
   8   4  26       13.39       12.07      7.47 o 
   9   4  26       11.81        8.02     18.56 o 
  -9   5  26       52.72       66.33     19.33 o 
  -8   5  26      143.89      149.97     12.70 o 
  -7   5  26        2.01       11.30      9.25 o 
  -6   5  26       56.48       48.97     10.76 o 
  -5   5  26        9.93       17.35      6.87 o 
  -4   5  26        8.21        5.65      6.36 o 
  -3   5  26       14.69        8.29      5.93 o 
  -2   5  26       91.25      100.08      8.77 o 
  -1   5  26      481.39      463.02     10.63 o 
   0   5  26      686.67      634.95     14.49 o 
   1   5  26       19.94       20.65      8.39 o 
   2   5  26      152.12      121.47     15.03 o 
   3   5  26       74.90       65.01     13.86 o 
   4   5  26        7.15       13.64      8.08 o 
   5   5  26       11.16       22.65     14.18 o 
   6   5  26        1.59        6.78      8.95 o 
   7   5  26       11.72       30.42     18.24 o 
  -7   6  26        4.28        2.55     11.04 o 
  -6   6  26       20.90       23.22      8.93 o 
  -5   6  26      116.11      105.69      9.33 o 
  -4   6  26       76.15       57.41      9.78 o 
  -3   6  26      110.20      102.96      8.62 o 
  -2   6  26      108.60       89.79      7.84 o 
  -1   6  26       33.01       34.56      7.00 o 
   0   6  26        3.41        5.53      5.79 o 
   1   6  26        6.04        1.89      7.40 o 
   2   6  26        8.85        9.21      8.15 o 
   3   6  26       49.73       41.20      8.97 o 
   4   6  26       75.84       57.71     10.42 o 
   5   6  26       11.91       16.23      9.84 o 
   6   6  26        2.95        5.90     15.00 o 
  -4   7  26        3.89       10.38     12.53 o 
  -3   7  26       13.78       14.55     11.67 o 
  -2   7  26       28.98       24.35      8.44 o 
  -1   7  26      229.88      227.04     11.18 o 
   0   7  26      237.26      220.92     14.58 o 
   1   7  26        8.49        3.80      8.58 o 
   2   7  26       37.64       33.94     10.54 o 
   3   7  26       17.60        8.61     12.00 o 
   4   7  26        1.42       12.18     18.25 o 
  -2   8  26       22.98       38.01     19.32 o 
 -11   1  27        0.04        3.65     10.74 o 
 -10   1  27        2.70        4.73      7.68 o 
  -9   1  27        2.06        5.45      7.63 o 
  -8   1  27        0.07        3.21      6.58 o 
  -7   1  27        1.11       -2.14      5.02 o 
  -6   1  27        1.05        4.53      3.67 o 
  -5   1  27        0.90        1.14      3.31 o 
  -4   1  27        3.68        3.71      2.72 o 
  -3   1  27       21.47       19.08      2.89 o 
  -2   1  27       13.92        8.58      2.84 o 
  -1   1  27       12.02       48.65      8.57 o 
   1   1  27        8.81        6.55      3.60 o 
   2   1  27        5.29       19.56      4.61 o 
   3   1  27       18.66       16.80      4.49 o 
   4   1  27       11.00       10.53      4.97 o 
   5   1  27        0.10       -0.67      5.40 o 
   6   1  27        0.00        0.41      5.89 o 
   7   1  27        1.59        0.32      5.79 o 
   8   1  27        3.97       -5.55      6.67 o 
   9   1  27        2.82       13.88      8.01 o 
  10   1  27        2.70       -2.86     12.33 o 
 -10   2  27        2.14       15.52     12.42 o 
  -9   2  27        0.56        0.39      6.91 o 
  -8   2  27        2.72        6.16      5.37 o 
  -7   2  27        4.03       10.15      5.17 o 
  -6   2  27        2.24        3.20      4.16 o 
  -5   2  27       27.43       18.04      4.76 o 
  -4   2  27        1.43        1.15      3.41 o 
  -3   2  27       21.98       17.76      3.19 o 
  -2   2  27        0.29        5.87      3.43 o 
  -1   2  27       21.72       27.26      3.94 o 
   0   2  27        3.87        7.23      5.81 o 
   1   2  27       30.77       33.91      4.46 o 
   2   2  27        7.52        5.05      4.29 o 
   3   2  27       23.05       24.69      4.98 o 
   4   2  27        4.35        3.41      4.40 o 
   5   2  27        3.50        4.99      4.51 o 
   6   2  27        0.33        0.80      5.62 o 
   7   2  27        0.56       -2.29      5.97 o 
   8   2  27        7.38        7.04      7.34 o 
   9   2  27        0.54        0.30      8.56 o 
 -10   3  27        7.46       14.85     10.41 o 
  -9   3  27        3.81        5.98      8.81 o 
  -8   3  27        0.56       -3.21      7.94 o 
  -7   3  27        2.75       16.27      7.34 o 
  -6   3  27        4.29       10.42      5.63 o 
  -5   3  27        0.47        0.54      4.24 o 
  -4   3  27        3.42        3.00      4.22 o 
  -3   3  27       49.81       42.43      3.58 o 
  -2   3  27       57.71       51.60      3.81 o 
  -1   3  27       41.13       37.62      6.43 o 
   0   3  27        1.83       13.95      4.96 o 
   1   3  27       20.28       23.16      4.50 o 
   2   3  27        4.74        7.16      4.52 o 
   3   3  27       43.19       47.34      6.49 o 
   4   3  27       31.95       38.11      6.10 o 
   5   3  27        0.02        8.21      5.59 o 
   6   3  27        0.60       -0.03      5.50 o 
   7   3  27        2.98        4.94      5.86 o 
   8   3  27        8.30       18.02      7.05 o 
   9   3  27        5.77        6.23      9.31 o 
 -10   4  27        2.72        0.95     19.89 o 
  -9   4  27        0.00        0.91     10.69 o 
  -8   4  27        2.02        4.55      9.05 o 
  -7   4  27        2.51       -4.48      7.85 o 
  -6   4  27       11.77       13.64      6.13 o 
  -5   4  27       21.35       14.57      5.72 o 
  -4   4  27        1.65       -0.27      5.78 o 
  -3   4  27       14.07        8.71      4.48 o 
  -2   4  27        3.91        3.68      4.45 o 
  -1   4  27       21.20       18.14      6.63 o 
   0   4  27        9.43       12.92      5.50 o 
   1   4  27       15.63       14.33      5.92 o 
   2   4  27        3.92        6.57      5.31 o 
   3   4  27       15.70       15.25      5.93 o 
   4   4  27        0.31        4.98      5.76 o 
   5   4  27        2.27       11.83      6.76 o 
   6   4  27        0.01        3.53      6.78 o 
   7   4  27        6.06        7.14      7.09 o 
   8   4  27        7.34        8.42      7.67 o 
  -8   5  27        0.33        3.50     10.84 o 
  -7   5  27        1.51       -9.45      9.93 o 
  -6   5  27        2.45        0.67      8.22 o 
  -5   5  27        0.50        3.37      6.41 o 
  -4   5  27        0.62       -2.19      5.51 o 
  -3   5  27        5.08        5.83      6.36 o 
  -2   5  27       35.14       34.83      6.87 o 
  -1   5  27       31.47       26.89      6.41 o 
   0   5  27        4.79        5.18      7.49 o 
   1   5  27        3.10       -1.84      8.97 o 
   2   5  27        1.47       13.06     11.70 o 
   3   5  27        5.80       17.09     10.84 o 
   4   5  27        7.18       10.44     11.36 o 
   5   5  27        0.00       -8.13      8.62 o 
   6   5  27        2.57        2.48     10.66 o 
   7   5  27        0.02       11.01     14.99 o 
  -7   6  27        0.11        4.89     15.88 o 
  -6   6  27       10.92        5.77      9.93 o 
  -5   6  27        6.84        1.71      7.85 o 
  -4   6  27        0.41        8.60     19.02 o 
  -3   6  27        3.72        3.56      7.27 o 
  -2   6  27        9.76       16.95      7.24 o 
  -1   6  27        5.06       10.04      7.01 o 
   0   6  27        3.34        5.38      6.28 o 
   1   6  27        1.68       -0.39      7.39 o 
   2   6  27        0.20       -4.57      9.20 o 
   3   6  27        3.24        5.33      9.13 o 
   4   6  27        7.44        6.22     10.46 o 
   5   6  27        0.93        8.26     10.91 o 
  -5   7  27        0.46        4.90     14.12 o 
  -4   7  27        1.05      -14.36     17.40 o 
  -3   7  27        0.83        2.09     11.06 o 
  -2   7  27       10.41       17.06      9.48 o 
  -1   7  27       22.30       21.45      8.62 o 
   0   7  27        3.28        2.36     10.95 o 
   1   7  27        0.04       -7.66      9.34 o 
   2   7  27        3.10        2.40     12.31 o 
 -11   0  28       22.05       19.71     14.41 o 
 -10   0  28       65.20       59.65     13.31 o 
  -9   0  28        9.23       20.42     10.89 o 
  -8   0  28        1.04        0.95      9.18 o 
  -7   0  28        1.99       -4.34      8.57 o 
  -6   0  28      154.90      170.58     10.18 o 
  -5   0  28        5.16        8.33      4.47 o 
  -4   0  28       89.72       86.16      5.76 o 
  -3   0  28      491.92      521.78     12.18 o 
  -2   0  28       21.33       17.04      5.14 o 
  -1   0  28      220.61      227.53     14.19 o 
   0   0  28       12.40       14.73      7.98 o 
   1   0  28      548.29      528.59     21.24 o 
   2   0  28       60.33       45.34     10.15 o 
   3   0  28        3.50        2.82      9.61 o 
   4   0  28      149.95      141.32     14.57 o 
   5   0  28       63.76       63.03     11.62 o 
   6   0  28       28.50       42.44     11.94 o 
   7   0  28      167.00      195.99     17.34 o 
   8   0  28      185.08      243.52     18.97 o 
   9   0  28       29.28       23.51     10.49 o 
 -11   1  28        9.66        1.85     13.02 o 
 -10   1  28        3.05        6.26      9.40 o 
  -9   1  28       29.20       35.97      8.85 o 
  -8   1  28       17.61       13.70      7.17 o 
  -7   1  28      371.83      338.84     11.25 o 
  -6   1  28       23.38       26.53      3.97 o 
  -5   1  28      102.31      106.43      4.52 o 
  -4   1  28       38.61       39.88      3.37 o 
  -3   1  28       47.39       46.72      3.41 o 
  -2   1  28      101.23      104.51      6.67 o 
  -1   1  28      300.73      298.23      8.91 o 
   0   1  28     1585.93     1501.48     23.44 o 
   1   1  28        0.68        4.17      4.21 o 
   2   1  28       79.91       78.98      6.01 o 
   3   1  28       33.85       54.26      5.56 o 
   4   1  28        6.91       11.78      5.22 o 
   5   1  28       92.98       95.54      7.55 o 
   6   1  28       12.09       10.87      5.66 o 
   7   1  28        0.28       -1.39      6.80 o 
   8   1  28       75.32       80.10     12.11 o 
   9   1  28       99.39      114.07      9.20 o 
 -10   2  28       50.87       64.69     13.81 o 
  -9   2  28       12.97       12.26     12.32 o 
  -8   2  28        0.02        2.10      6.00 o 
  -7   2  28        0.08       -3.53      4.69 o 
  -6   2  28      116.05      117.85      8.43 o 
  -5   2  28        0.01        1.82      4.24 o 
  -4   2  28       37.41       40.33      3.96 o 
  -3   2  28      321.01      311.33      7.13 o 
  -2   2  28       41.99       39.39      4.07 o 
  -1   2  28      134.95      134.37      5.74 o 
   0   2  28        3.39        6.39      6.21 o 
   1   2  28      324.66      339.66     14.42 o 
   2   2  28        7.36        8.18      4.38 o 
   3   2  28        1.95        0.50      4.89 o 
   4   2  28       73.92       66.06      6.65 o 
   5   2  28       52.32       46.53      5.61 o 
   6   2  28       26.05       28.07      6.43 o 
   7   2  28      175.80      187.80     10.11 o 
   8   2  28      109.53      123.42      9.53 o 
   9   2  28       14.54        3.57      9.03 o 
 -10   3  28        1.37       11.87     13.07 o 
  -9   3  28       11.98       16.62      8.73 o 
  -8   3  28        4.86        5.61      8.55 o 
  -7   3  28      133.32      120.30     18.91 o 
  -6   3  28       60.70       52.90      6.93 o 
  -5   3  28       27.80       32.27      4.88 o 
  -4   3  28        1.40        1.65      4.15 o 
  -3   3  28       23.60       20.14      3.39 o 
  -2   3  28       56.72       56.30      4.04 o 
  -1   3  28       42.37       48.44      6.92 o 
   0   3  28      469.61      463.44     12.23 o 
   1   3  28       14.83       11.31      6.04 o 
   2   3  28       18.50       13.36      4.77 o 
   3   3  28       15.86       28.59      5.53 o 
   4   3  28        7.09       11.67      5.45 o 
   5   3  28       15.90       14.64      5.17 o 
   6   3  28       15.90       16.40      5.78 o 
   7   3  28       12.14       10.05      6.36 o 
   8   3  28       40.62       32.93     10.43 o 
   9   3  28       43.86       46.06     16.90 o 
  -9   4  28       11.69       13.64     11.48 o 
  -8   4  28        0.12       -4.10      9.43 o 
  -7   4  28        6.78        6.53      8.56 o 
  -6   4  28       40.29       55.88      9.03 o 
  -5   4  28        3.50        2.38      5.54 o 
  -4   4  28        0.61        4.60      5.30 o 
  -3   4  28      128.99      119.32      6.54 o 
  -2   4  28       44.90       38.80      4.46 o 
  -1   4  28       47.05       51.25      6.59 o 
   0   4  28        2.43        0.59      5.96 o 
   1   4  28       96.12       95.98      8.96 o 
   2   4  28       16.77       12.01      7.32 o 
   3   4  28        0.80        1.26      5.95 o 
   4   4  28        9.92       10.92      6.21 o 
   5   4  28       21.33       26.04      6.68 o 
   6   4  28       22.26       31.28     12.43 o 
   7   4  28      144.84      161.85      9.15 o 
   8   4  28       33.53       44.36     12.19 o 
  -8   5  28        0.67        0.53     11.20 o 
  -7   5  28       35.20       36.35      9.85 o 
  -6   5  28       51.07       43.23      9.41 o 
  -5   5  28        2.18        1.58      6.55 o 
  -4   5  28       13.39        9.51      6.64 o 
  -3   5  28       10.14       13.64      5.38 o 
  -2   5  28       10.50       16.99      8.14 o 
  -1   5  28        0.69        6.13      6.49 o 
   0   5  28       56.56       60.48      7.16 o 
   1   5  28       18.19        6.58      8.05 o 
   2   5  28        0.29       12.33     11.11 o 
   3   5  28        1.91        6.46     12.96 o 
   4   5  28        5.78       -5.06     14.16 o 
   5   5  28        0.74       -1.39     10.08 o 
   6   5  28       45.08       49.45     18.21 o 
   7   5  28       25.27       39.90     17.72 o 
  -6   6  28        5.75       14.88     10.52 o 
  -5   6  28        0.08       -2.72      8.30 o 
  -4   6  28        1.91        5.35      7.51 o 
  -3   6  28       48.36       38.91      9.50 o 
  -2   6  28       14.21       22.13      7.66 o 
  -1   6  28       22.57       19.18      7.65 o 
   0   6  28       10.93       17.49      7.88 o 
   1   6  28       31.31       30.89      7.36 o 
   2   6  28       24.67       21.49      9.63 o 
   3   6  28        0.32       -6.08      9.75 o 
   4   6  28        0.59        0.46     14.08 o 
   5   6  28        1.82        5.58     15.36 o 
  -4   7  28       18.68        3.82     19.37 o 
  -3   7  28        3.99        3.24     17.11 o 
  -2   7  28        0.08        0.86     10.33 o 
  -1   7  28        0.53        9.07      9.35 o 
   0   7  28        6.21       12.33     11.40 o 
   1   7  28        2.40       -1.91     11.79 o 
   2   7  28        3.23       -6.87     12.94 o 
   3   7  28        0.12       18.73     19.05 o 
 -10   1  29        1.22        8.41      9.76 o 
  -9   1  29        4.47       10.49      7.68 o 
  -8   1  29        2.67        1.31      7.50 o 
  -7   1  29        0.04        0.79      4.72 o 
  -6   1  29        0.02        2.37      3.98 o 
  -5   1  29        1.06        2.96      3.11 o 
  -4   1  29        0.62        1.99      2.74 o 
  -3   1  29       11.65       11.58      2.68 o 
  -2   1  29       21.46       22.72      3.77 o 
  -1   1  29        1.08        9.69      5.29 o 
   0   1  29        1.22       32.25      6.70 o 
   1   1  29        0.94        1.70      3.90 o 
   2   1  29        0.88        7.91      4.20 o 
   3   1  29        8.23        2.29      4.74 o 
   4   1  29       21.63       32.07      5.60 o 
   5   1  29        0.87        5.47      5.31 o 
   6   1  29        0.27       -1.12      5.96 o 
   7   1  29        0.11       -0.24      7.01 o 
   8   1  29        1.88        3.35      8.25 o 
   9   1  29        2.36        6.70      8.87 o 
 -10   2  29        0.08        3.02     14.18 o 
  -9   2  29        0.03       -0.96     12.49 o 
  -8   2  29        0.59        6.78      7.81 o 
  -7   2  29        2.65        7.86      6.23 o 
  -6   2  29        0.93       -0.14      4.72 o 
  -5   2  29        4.48        0.88      4.46 o 
  -4   2  29       12.58       13.95      4.17 o 
  -3   2  29        3.37        4.42      3.52 o 
  -2   2  29        0.23        1.33      3.56 o 
  -1   2  29        3.99        5.88      4.63 o 
   0   2  29       29.98       26.47      6.69 o 
   1   2  29        7.42        7.72      6.22 o 
   2   2  29       25.14       20.80      4.74 o 
   3   2  29        0.49        1.85      4.30 o 
   4   2  29        5.50        2.42      4.65 o 
   5   2  29        5.95        4.23      5.86 o 
   6   2  29        0.69        7.59      6.00 o 
   7   2  29        0.20        1.54      7.30 o 
   8   2  29        6.12        7.98      7.83 o 
   9   2  29        2.70        2.46     11.34 o 
  -9   3  29       11.29        0.82      9.39 o 
  -8   3  29        7.53        7.53      8.82 o 
  -7   3  29        0.01       -0.88      8.15 o 
  -6   3  29        0.53        3.94      5.44 o 
  -5   3  29        3.60        7.17      4.82 o 
  -4   3  29        0.01        2.97      4.28 o 
  -3   3  29       21.93       19.14      3.40 o 
  -2   3  29       59.35       51.72      3.94 o 
  -1   3  29        5.35        9.77      3.95 o 
   0   3  29        1.22        4.40      5.25 o 
   1   3  29        4.65        9.62      6.42 o 
   2   3  29        0.07       -1.20      6.40 o 
   3   3  29       13.79       16.83      5.06 o 
   4   3  29       63.87       63.82      6.93 o 
   5   3  29        1.29       10.54      5.28 o 
   6   3  29        0.07       -5.96      5.96 o 
   7   3  29        0.78        1.04      6.95 o 
   8   3  29        3.99       12.02      9.16 o 
  -9   4  29        0.12       19.14     16.00 o 
  -8   4  29        0.17        5.80     10.59 o 
  -7   4  29        1.11        7.16     11.91 o 
  -6   4  29        1.33        0.60      6.45 o 
  -5   4  29        0.37        6.25      6.42 o 
  -4   4  29        5.69        5.11      6.20 o 
  -3   4  29        6.07        6.75      4.66 o 
  -2   4  29        1.70        2.10      4.04 o 
  -1   4  29        0.28        2.62      4.26 o 
   0   4  29       39.36       24.87      6.39 o 
   1   4  29        4.08       -0.55     10.99 o 
   2   4  29       10.14        4.80      7.33 o 
   3   4  29        0.12       -1.54      7.39 o 
   4   4  29        1.07       -0.73      6.72 o 
   5   4  29        2.97        5.41      7.40 o 
   6   4  29        0.03       -0.26      7.11 o 
   7   4  29        1.58        6.15      7.44 o 
   8   4  29        3.58        6.48     16.32 o 
  -8   5  29        1.03       -4.65     14.02 o 
  -7   5  29        0.04       -6.31     10.86 o 
  -6   5  29        0.57        6.59      8.28 o 
  -5   5  29        1.79        3.11      7.44 o 
  -4   5  29        2.23        0.23      6.67 o 
  -3   5  29        1.06        0.19      5.67 o 
  -2   5  29       13.01       14.50      6.49 o 
  -1   5  29        1.73        7.19      6.51 o 
   0   5  29        0.02       -2.11      6.14 o 
   1   5  29        3.70       10.80     11.40 o 
   2   5  29        3.12        8.81     11.37 o 
   3   5  29        0.09       -5.88     12.87 o 
   4   5  29       19.91        8.13     12.68 o 
   5   5  29        0.62       -0.40      9.85 o 
   6   5  29        0.29        5.69     10.92 o 
   7   5  29        0.48       12.60     17.31 o 
  -6   6  29        0.06        2.88     15.61 o 
  -5   6  29        0.22       -0.71      8.87 o 
  -4   6  29        0.29       -8.44      8.44 o 
  -3   6  29        5.87       10.20     10.66 o 
  -2   6  29        3.07       -0.95      7.64 o 
  -1   6  29        0.67        3.05      8.17 o 
   0   6  29       14.13        5.01      8.14 o 
   1   6  29        1.91       -1.50      7.84 o 
   2   6  29        0.03       -1.19      9.81 o 
   3   6  29        0.07       -6.60     11.15 o 
   4   6  29        0.11        8.71     11.64 o 
  -4   7  29        1.48        1.84     13.08 o 
  -3   7  29        0.28      -10.88     18.10 o 
  -2   7  29        0.10       -2.70     12.91 o 
  -1   7  29        0.08       -2.97     12.26 o 
   0   7  29        0.24       -0.67     16.13 o 
   1   7  29        0.95       -8.88     16.27 o 
   2   7  29        3.41       -3.25     18.94 o 
 -10   0  30        0.43        3.70     14.55 o 
  -9   0  30        1.75       -3.76     11.33 o 
  -8   0  30        0.23        6.26     10.68 o 
  -7   0  30       44.27       59.00     11.39 o 
  -6   0  30      163.80      131.38      9.81 o 
  -5   0  30       66.26       63.33      5.75 o 
  -4   0  30      110.16      115.37      6.33 o 
  -3   0  30       30.04       35.69      4.84 o 
  -2   0  30       78.76       78.03     10.08 o 
  -1   0  30       12.15       13.42      8.40 o 
   0   0  30       55.57       54.06      9.31 o 
   1   0  30        1.29        2.41      7.77 o 
   2   0  30        0.42        7.47      9.35 o 
   3   0  30      267.76      271.38     17.77 o 
   4   0  30       66.46       58.23     11.58 o 
   5   0  30       15.42       27.98     12.18 o 
   6   0  30       60.72       51.69     13.56 o 
   7   0  30       70.61       83.78     14.81 o 
   8   0  30        1.25        6.07     10.09 o 
   9   0  30       13.20       17.85     10.84 o 
 -10   1  30       12.52       21.73      9.34 o 
  -9   1  30       54.30       53.56      9.10 o 
  -8   1  30       13.01       11.32      7.21 o 
  -7   1  30       14.95       13.09      5.66 o 
  -6   1  30       53.87       47.06      4.68 o 
  -5   1  30        8.99       10.35      3.95 o 
  -4   1  30        0.23        1.82      2.83 o 
  -3   1  30       45.32       54.04      3.40 o 
  -2   1  30      187.60      205.23      9.58 o 
  -1   1  30        1.00        8.92      5.79 o 
   0   1  30       14.85       19.38      6.55 o 
   1   1  30       82.87       80.88      8.28 o 
   2   1  30      350.59      319.26      9.78 o 
   3   1  30       43.62       35.14      5.57 o 
   4   1  30      193.04      180.30      8.77 o 
   5   1  30       28.51       30.94      6.36 o 
   6   1  30       54.54       59.32     10.94 o 
   7   1  30       15.99       12.82      6.88 o 
   8   1  30       24.09       33.72      8.10 o 
   9   1  30        7.88       -5.23     17.63 o 
 -10   2  30        1.55        4.02     15.91 o 
  -9   2  30        2.70      -12.49     12.49 o 
  -8   2  30        0.37        1.50      7.98 o 
  -7   2  30       21.32       24.49      6.47 o 
  -6   2  30      150.05      138.31      7.20 o 
  -5   2  30       42.96       42.74      5.09 o 
  -4   2  30       42.06       39.53      4.86 o 
  -3   2  30       33.94       31.36      3.95 o 
  -2   2  30       75.04       80.83      4.89 o 
  -1   2  30       20.37       13.44      5.95 o 
   0   2  30       24.08       22.46      6.60 o 
   1   2  30        0.44        9.00      6.27 o 
   2   2  30        8.91        8.21      6.78 o 
   3   2  30      164.22      153.50      6.88 o 
   4   2  30       71.30       74.79      6.77 o 
   5   2  30       35.78       44.95      8.26 o 
   6   2  30       33.00       27.33      7.01 o 
   7   2  30       59.19       68.70     10.36 o 
   8   2  30        3.62        5.41      8.56 o 
  -9   3  30       24.38       13.89     10.12 o 
  -8   3  30       12.97        0.34      9.44 o 
  -7   3  30        0.02        1.78      8.36 o 
  -6   3  30        1.87        5.54      5.94 o 
  -5   3  30        3.80       -0.65      5.09 o 
  -4   3  30        5.80        7.96      4.45 o 
  -3   3  30       21.62       22.46      3.68 o 
  -2   3  30      140.42      143.54      5.28 o 
  -1   3  30        0.84        7.34      5.18 o 
   0   3  30        3.91        1.50      6.34 o 
   1   3  30      176.81      154.56     19.04 o 
   2   3  30      132.51      130.29     22.32 o 
   3   3  30       25.24       23.77      5.74 o 
   4   3  30       97.41       96.90      7.64 o 
   5   3  30       19.29       24.67      5.99 o 
   6   3  30      125.79      140.09      8.62 o 
   7   3  30        1.65        3.60      8.17 o 
   8   3  30       11.35       13.07     11.08 o 
  -8   4  30        2.71        4.70     10.96 o 
  -7   4  30        4.28        5.45      9.64 o 
  -6   4  30       93.63       81.47      8.21 o 
  -5   4  30       19.28       13.22      6.69 o 
  -4   4  30        0.67       10.69      6.24 o 
  -3   4  30       31.29       28.20      5.36 o 
  -2   4  30       36.06       34.78      4.72 o 
  -1   4  30       14.75        9.46      5.94 o 
   0   4  30        0.69       -1.33      5.87 o 
   1   4  30        0.99       -1.05      7.24 o 
   2   4  30       47.41       40.85     11.70 o 
   3   4  30       47.75       52.96     13.21 o 
   4   4  30       48.37       45.15      7.09 o 
   5   4  30       58.10       66.25      8.09 o 
   6   4  30        6.88        1.45      7.34 o 
   7   4  30       36.84       35.77     11.45 o 
  -7   5  30        3.79       -2.17     15.83 o 
  -6   5  30        2.21        5.75      8.63 o 
  -5   5  30       14.47        7.65      8.80 o 
  -4   5  30       16.65       17.73      7.37 o 
  -3   5  30        1.06        2.91      6.77 o 
  -2   5  30       56.46       67.26      6.39 o 
  -1   5  30        2.02       -1.51      7.01 o 
   0   5  30        6.65       10.69      6.71 o 
   1   5  30      147.64      114.88     15.87 o 
   2   5  30       23.41       10.40     13.43 o 
   3   5  30        8.03       12.07     13.36 o 
   4   5  30       34.02       41.84     15.25 o 
   5   5  30       11.52       31.71     16.27 o 
   6   5  30      127.31      138.12     16.82 o 
  -6   6  30       28.11       33.90     15.30 o 
  -5   6  30       11.07       11.96      9.34 o 
  -4   6  30        1.00       -3.04      8.56 o 
  -3   6  30       13.34        0.78      8.07 o 
  -2   6  30        4.87        4.66      8.51 o 
  -1   6  30        0.41       -2.43      8.31 o 
   0   6  30        0.41        2.81      8.18 o 
   1   6  30        2.36        2.43     10.48 o 
   2   6  30       37.24       20.11     15.75 o 
   3   6  30       14.76       17.86     13.59 o 
   4   6  30       12.98       -0.20     18.15 o 
  -3   7  30        0.47       -9.94     20.20 o 
  -2   7  30       12.68       27.21     19.25 o 
  -1   7  30        1.03        1.06     13.09 o 
   0   7  30        0.06       -4.14     17.21 o 
 -10   1  31        0.15       10.58     11.14 o 
  -9   1  31        2.88       -8.72      8.72 o 
  -8   1  31        1.08       -0.80      7.97 o 
  -7   1  31        2.92        2.00      5.56 o 
  -6   1  31        0.31        4.01      4.29 o 
  -5   1  31        0.05        3.76      3.97 o 
  -4   1  31        0.02        3.39      3.35 o 
  -3   1  31        3.52        7.90      3.23 o 
  -2   1  31       11.30       17.00      5.82 o 
  -1   1  31        4.32        9.15      6.10 o 
   0   1  31        0.47        8.70      6.13 o 
   1   1  31        0.49        9.15      5.85 o 
   2   1  31        0.32       14.18      7.39 o 
   3   1  31        1.39        2.77      5.44 o 
   4   1  31       12.47       19.50      5.61 o 
   5   1  31        5.55       10.20      6.32 o 
   6   1  31        0.42       14.78      7.27 o 
   7   1  31        0.63       10.51      7.42 o 
   8   1  31        0.38        4.79      8.54 o 
  -9   2  31        0.66       13.63     12.66 o 
  -8   2  31        0.84        3.64     10.78 o 
  -7   2  31        7.93        9.73      6.26 o 
  -6   2  31        1.98        4.92      5.30 o 
  -5   2  31        0.58        0.89      4.85 o 
  -4   2  31        7.19        5.21      4.42 o 
  -3   2  31        5.20        8.58      3.89 o 
  -2   2  31        0.23        1.11      4.28 o 
  -1   2  31        0.12        9.63      7.80 o 
   0   2  31        9.30        6.09      8.89 o 
   1   2  31        0.66        5.45      6.39 o 
   2   2  31       12.59       22.51      7.10 o 
   3   2  31       13.79       19.11      7.57 o 
   4   2  31        0.09       -2.09      5.98 o 
   5   2  31        0.91        0.72      6.39 o 
   6   2  31        6.54       10.75      7.37 o 
   7   2  31        0.26        8.75     11.79 o 
   8   2  31        4.01       -0.41     11.23 o 
  -9   3  31        8.57        1.49     13.69 o 
  -8   3  31        0.53        6.64     10.29 o 
  -7   3  31       13.22       23.74      8.62 o 
  -6   3  31        0.97       -6.80      6.89 o 
  -5   3  31        1.65        5.41      5.32 o 
  -4   3  31        0.01        0.33      4.75 o 
  -3   3  31        5.64       11.46      3.72 o 
  -2   3  31       22.41       19.56      4.21 o 
  -1   3  31        9.82       13.75      5.47 o 
   0   3  31        1.11        2.01      6.61 o 
   1   3  31        8.72       14.07      7.04 o 
   2   3  31        2.35       10.82      6.78 o 
   3   3  31        1.37       13.45      7.76 o 
   4   3  31       32.34       34.40      5.76 o 
   5   3  31       10.39       20.23      6.47 o 
   6   3  31        2.21        2.59      7.25 o 
   7   3  31        1.46       -0.68      8.85 o 
   8   3  31        1.74        5.40     17.87 o 
  -8   4  31        1.84       -2.52     11.39 o 
  -7   4  31        8.67       12.91      9.47 o 
  -6   4  31        0.52       -2.15      7.76 o 
  -5   4  31        0.07        5.86      6.98 o 
  -4   4  31        0.46        3.40      6.29 o 
  -3   4  31        1.61        6.43      6.33 o 
  -2   4  31        0.76        5.31      5.16 o 
  -1   4  31        4.69        6.86      5.20 o 
   0   4  31        5.81        2.57      5.87 o 
   1   4  31        1.42        8.17      7.75 o 
   2   4  31        3.30        7.80      7.78 o 
   3   4  31        4.73        1.04      8.39 o 
   4   4  31        0.14       11.20      9.76 o 
   5   4  31        7.85       17.24     10.29 o 
   6   4  31        7.66       16.01      7.93 o 
   7   4  31        1.11       -1.66     18.14 o 
  -7   5  31        9.30       -5.32     10.93 o 
  -6   5  31        2.08        1.67      8.36 o 
  -5   5  31        4.26        2.81      8.42 o 
  -4   5  31        0.01       -2.57      8.02 o 
  -3   5  31        0.08        7.76      7.59 o 
  -2   5  31        0.96        8.27      7.43 o 
  -1   5  31        0.48       12.28      7.37 o 
   0   5  31        1.89       -9.55      9.55 o 
   1   5  31       18.03       11.27     12.76 o 
   2   5  31        3.67       -1.47     12.23 o 
   3   5  31        0.12       -4.94     14.79 o 
   4   5  31        7.65       23.44     14.22 o 
  -5   6  31        0.06       -2.06     11.19 o 
  -4   6  31        1.83       -0.31      9.50 o 
  -3   6  31        0.00        1.04      9.18 o 
  -2   6  31        2.86        2.91      8.94 o 
  -1   6  31        5.53       -3.47      9.21 o 
   0   6  31        0.62        3.28     10.43 o 
   1   6  31        0.17       -6.58     15.93 o 
   2   6  31        0.08       -2.35     11.55 o 
   3   6  31        0.00        1.94     17.50 o 
  -1   7  31        0.68        4.97     20.02 o 
 -10   0  32        0.13       14.66     14.12 o 
  -9   0  32       67.20       48.96     14.82 o 
  -8   0  32      503.11      491.43     25.53 o 
  -7   0  32      285.21      287.24     14.09 o 
  -6   0  32        0.27       -3.46      6.86 o 
  -5   0  32        2.33        4.60      6.24 o 
  -4   0  32       18.30       22.34      4.79 o 
  -3   0  32      388.61      424.71     13.97 o 
  -2   0  32       32.84       47.26     10.02 o 
  -1   0  32       95.88       97.83     12.41 o 
   0   0  32       25.46       26.15      9.73 o 
   1   0  32       96.97      102.50     13.45 o 
   2   0  32      124.54      119.51     14.13 o 
   3   0  32      254.89      247.11     18.85 o 
   4   0  32      108.67       90.65     14.75 o 
   5   0  32      661.46      715.07     30.69 o 
   6   0  32     1120.87     1190.65     26.32 o 
   7   0  32      169.04      193.36     13.65 o 
   8   0  32       24.43       33.80     11.16 o 
 -10   1  32        9.04        7.06     11.28 o 
  -9   1  32       62.35       56.07     10.30 o 
  -8   1  32      277.64      296.29     14.70 o 
  -7   1  32      447.02      449.47     13.55 o 
  -6   1  32       95.29      125.49      7.02 o 
  -5   1  32       62.33       64.56      4.99 o 
  -4   1  32       66.43       74.66      4.95 o 
  -3   1  32      179.74      180.56      7.09 o 
  -2   1  32      167.73      177.68      9.76 o 
  -1   1  32      235.38      235.20     11.32 o 
   0   1  32      349.69      333.03     13.51 o 
   1   1  32      153.95      176.58     10.81 o 
   2   1  32      587.24      631.46     22.83 o 
   3   1  32       51.72       48.61      8.54 o 
   4   1  32        3.50       11.53      6.05 o 
   5   1  32      116.23      106.23      8.35 o 
   6   1  32      691.58      736.21     21.94 o 
   7   1  32      326.87      327.82     13.35 o 
   8   1  32      145.60      143.87     12.58 o 
  -9   2  32       43.95       35.74     13.40 o 
  -8   2  32      395.87      428.58     23.60 o 
  -7   2  32      212.77      234.57     10.52 o 
  -6   2  32        1.44        6.12      5.63 o 
  -5   2  32        7.00        6.17      4.99 o 
  -4   2  32       28.04       28.93      5.06 o 
  -3   2  32      284.82      302.48      8.75 o 
  -2   2  32       31.05       42.81      5.27 o 
  -1   2  32       46.94       47.44     10.36 o 
   0   2  32        1.18        4.32      9.26 o 
   1   2  32       45.16       41.93      8.08 o 
   2   2  32      103.60      112.08     13.11 o 
   3   2  32      179.96      166.59     13.74 o 
   4   2  32       88.84       81.08      7.47 o 
   5   2  32      663.05      702.05     16.88 o 
   6   2  32      818.30      882.43     23.28 o 
   7   2  32      107.27      120.11     10.04 o 
   8   2  32       13.44        2.68     15.63 o 
  -9   3  32       50.00       74.30     15.67 o 
  -8   3  32      228.10      237.41     18.49 o 
  -7   3  32      332.62      386.82     13.49 o 
  -6   3  32       64.34       74.14      8.12 o 
  -5   3  32       15.30       13.44      6.78 o 
  -4   3  32        7.78        9.36      5.16 o 
  -3   3  32      141.58      152.57      8.51 o 
  -2   3  32       83.91       95.78      5.73 o 
  -1   3  32      106.98      110.83      7.76 o 
   0   3  32      175.56      174.24     10.87 o 
   1   3  32      220.51      232.05     12.39 o 
   2   3  32      278.88      317.55     14.67 o 
   3   3  32       17.49       23.20      8.60 o 
   4   3  32        1.18        0.01      7.44 o 
   5   3  32       59.73       48.83      7.15 o 
   6   3  32      554.60      604.08     17.06 o 
   7   3  32      139.55      131.22     12.51 o 
  -8   4  32      184.94      192.32     16.49 o 
  -7   4  32      118.08      133.23     12.12 o 
  -6   4  32        8.48        8.56      8.18 o 
  -5   4  32       18.97       27.56      7.46 o 
  -4   4  32       31.98       40.66      7.51 o 
  -3   4  32      152.48      151.91     12.30 o 
  -2   4  32       28.78       44.71      8.41 o 
  -1   4  32       13.13       17.03      5.64 o 
   0   4  32       11.15       10.01      7.64 o 
   1   4  32        4.14        9.58      7.67 o 
   2   4  32       50.70       67.64     10.20 o 
   3   4  32       92.54       83.95     11.05 o 
   4   4  32       47.39       49.15      9.53 o 
   5   4  32      517.81      553.81     17.26 o 
  -7   5  32      199.73      224.28     20.88 o 
  -6   5  32       48.75       44.56      9.37 o 
  -5   5  32        5.04        8.62      8.51 o 
  -4   5  32        0.75       -2.08      8.13 o 
  -3   5  32       84.79       88.42     11.39 o 
  -2   5  32       38.45       31.18      7.62 o 
  -1   5  32       29.45       31.19      7.87 o 
   0   5  32       68.67       55.49     10.41 o 
   1   5  32      148.44      182.04     18.04 o 
   2   5  32      111.79      140.76     18.59 o 
   3   5  32        1.90        1.94     14.29 o 
   4   5  32        0.73       11.04     17.02 o 
  -5   6  32       18.05       13.75     16.81 o 
  -4   6  32       17.89       27.32     11.62 o 
  -3   6  32       85.97       93.68     17.55 o 
  -2   6  32       21.66       17.45     11.04 o 
  -1   6  32       10.84        4.81      9.78 o 
   0   6  32        8.06        1.67      9.90 o 
   1   6  32        0.36       -4.46     11.86 o 
   2   6  32       15.84       14.54     11.99 o 
   3   6  32       52.76       57.37     18.84 o 
  -9   1  33        0.60      -10.15     10.15 o 
  -8   1  33        0.11       -5.68      8.82 o 
  -7   1  33        3.29       18.38      6.78 o 
  -6   1  33        0.37        3.66      5.71 o 
  -5   1  33        0.00        2.90      4.38 o 
  -4   1  33        0.78        4.29      4.91 o 
  -3   1  33        0.07        5.77      4.98 o 
  -2   1  33        5.27       11.38      5.31 o 
  -1   1  33        8.58       13.35      6.59 o 
   0   1  33        0.83        7.33      6.58 o 
   1   1  33        0.69        6.83      6.77 o 
   2   1  33        0.51       19.17      8.12 o 
   3   1  33        0.01        8.44      8.15 o 
   4   1  33        3.24        4.87      7.69 o 
   5   1  33        2.63        7.03      6.95 o 
   6   1  33        6.48       15.90      8.30 o 
   7   1  33        0.01        6.95      8.67 o 
   8   1  33        0.00        1.49     17.34 o 
  -9   2  33        0.70       -4.43     15.09 o 
  -8   2  33        5.05        7.23     12.95 o 
  -7   2  33        0.13        8.37      9.10 o 
  -6   2  33        0.77       -5.91      6.10 o 
  -5   2  33        0.12       -2.81      5.41 o 
  -4   2  33        0.33        2.06      6.17 o 
  -3   2  33       17.11       24.52      5.16 o 
  -2   2  33        4.13       11.97      5.34 o 
  -1   2  33        4.56       11.36      8.61 o 
   0   2  33        0.81       15.45      9.68 o 
   1   2  33        0.77        3.17      7.04 o 
   2   2  33        1.54        3.18      7.97 o 
   3   2  33       13.53        9.65      7.74 o 
   4   2  33        2.60        7.88      8.11 o 
   5   2  33       13.49       20.48      7.69 o 
   6   2  33        2.07       10.25      8.41 o 
   7   2  33        0.00       -6.42      9.44 o 
  -8   3  33        0.23        7.49     11.56 o 
  -7   3  33       11.45       10.40      8.66 o 
  -6   3  33        1.13        3.40      7.82 o 
  -5   3  33        0.69       -4.29      7.02 o 
  -4   3  33        1.15       11.75      8.56 o 
  -3   3  33        1.57        2.08      6.36 o 
  -2   3  33       10.36       11.30      4.61 o 
  -1   3  33       19.73       18.64      7.90 o 
   0   3  33        1.44       -1.66      7.19 o 
   1   3  33        8.87       17.51      8.23 o 
   2   3  33        0.48       22.66     16.83 o 
   3   3  33        0.21        0.67      7.14 o 
   4   3  33        6.24        8.42      7.88 o 
   5   3  33        1.99        6.48     10.90 o 
   6   3  33       23.88       35.96     11.06 o 
   7   3  33        0.12        9.82     17.40 o 
  -8   4  33        4.47       24.53     19.23 o 
  -7   4  33        0.47        4.78     11.19 o 
  -6   4  33        0.00       -1.25      8.39 o 
  -5   4  33        0.05       -7.04      8.24 o 
  -4   4  33        1.58        9.38     10.07 o 
  -3   4  33        8.53        8.41     13.76 o 
  -2   4  33        0.09        8.31      6.13 o 
  -1   4  33        9.24        8.72      5.92 o 
   0   4  33        0.10        6.91      8.18 o 
   1   4  33        0.23        8.01      8.38 o 
   2   4  33        0.04       -1.29      8.72 o 
   3   4  33        4.32       11.53      9.60 o 
   4   4  33        0.33        5.13      9.87 o 
   5   4  33       25.51       47.63      9.26 o 
  -6   5  33        0.01        6.16     15.29 o 
  -5   5  33        2.74       -6.51      9.32 o 
  -4   5  33        0.03        5.31     12.11 o 
  -3   5  33        3.79       10.05     11.07 o 
  -2   5  33        0.74        1.97      8.42 o 
  -1   5  33        2.16        8.13      8.46 o 
   0   5  33        0.25        8.50     10.31 o 
   1   5  33       14.37       20.87     15.02 o 
   2   5  33        0.00       20.65     15.63 o 
   3   5  33        0.38       12.16     16.71 o 
  -3   6  33        0.95        5.73     18.09 o 
  -2   6  33        4.05        4.42     18.27 o 
  -1   6  33        4.09       -0.78     11.96 o 
   0   6  33        0.93       13.72     11.85 o 
   1   6  33        0.00        8.73     12.44 o 
  -9   0  34        0.13        7.62     15.77 o 
  -8   0  34      229.67      263.27     20.85 o 
  -7   0  34      207.04      218.79     13.52 o 
  -6   0  34        0.00        3.80      7.69 o 
  -5   0  34        0.01      -11.27     11.95 o 
  -4   0  34       38.38       38.63     12.66 o 
  -3   0  34       52.37       55.29      7.92 o 
  -2   0  34      414.20      434.34     14.88 o 
  -1   0  34      132.72      155.90     14.92 o 
   0   0  34      121.03      125.18     14.23 o 
   1   0  34       13.66        8.54      9.95 o 
   2   0  34      188.59      233.12     18.89 o 
   3   0  34      101.33      120.56     14.52 o 
   4   0  34      160.94      134.27     16.52 o 
   5   0  34       31.26       21.70      8.97 o 
   6   0  34      783.27      818.46     22.86 o 
   7   0  34        6.39       -3.09     11.62 o 
  -9   1  34       84.53       86.21     11.27 o 
  -8   1  34      121.66      117.16     12.90 o 
  -7   1  34       97.32       81.75     10.09 o 
  -6   1  34      382.73      412.26     11.10 o 
  -5   1  34       74.41       73.35      7.19 o 
  -4   1  34      141.70      154.04      8.73 o 
  -3   1  34       21.77       30.21      5.09 o 
  -2   1  34       12.91       22.08      5.71 o 
  -1   1  34      105.51      125.27      9.52 o 
   0   1  34        0.96        2.82      6.53 o 
   1   1  34       10.96       17.61      7.57 o 
   2   1  34      479.53      554.46     24.19 o 
   3   1  34       52.25       57.05      9.17 o 
   4   1  34      191.96      210.67     13.83 o 
   5   1  34       93.50      103.04     11.73 o 
   6   1  34      229.47      263.85     12.64 o 
   7   1  34      332.64      366.99     23.56 o 
  -9   2  34        0.08        0.21     16.11 o 
  -8   2  34      204.70      227.50     20.90 o 
  -7   2  34      149.91      176.43     17.94 o 
  -6   2  34        5.31       12.46      6.45 o 
  -5   2  34        6.17        6.68      7.07 o 
  -4   2  34       55.83       60.60      6.92 o 
  -3   2  34       43.53       45.75      7.10 o 
  -2   2  34      390.05      412.28     12.19 o 
  -1   2  34       87.29       94.28      9.33 o 
   0   2  34       42.24       50.64      8.49 o 
   1   2  34        0.62       -2.53      7.69 o 
   2   2  34      119.71      125.65     11.62 o 
   3   2  34       90.53      100.19     10.45 o 
   4   2  34      120.92      130.21     12.54 o 
   5   2  34       25.65        9.60      9.43 o 
   6   2  34      575.69      601.34     21.87 o 
   7   2  34        0.00      -12.98     16.76 o 
  -8   3  34       95.44      148.19     17.94 o 
  -7   3  34       60.35       57.00     10.09 o 
  -6   3  34      360.63      389.13     13.61 o 
  -5   3  34       25.57       16.37      7.38 o 
  -4   3  34      212.32      208.02     13.54 o 
  -3   3  34       43.36       40.44      9.24 o 
  -2   3  34        4.19        3.89      6.00 o 
  -1   3  34       94.63      107.07      9.62 o 
   0   3  34        0.43        0.15      8.11 o 
   1   3  34        0.32        3.87      7.68 o 
   2   3  34      196.56      214.70     13.45 o 
   3   3  34        2.51        8.35      7.16 o 
   4   3  34      154.07      160.79     13.11 o 
   5   3  34       53.70       57.05     22.05 o 
  -7   4  34       74.84       81.74     12.06 o 
  -6   4  34       21.20       22.32      9.40 o 
  -5   4  34       31.47       38.06     10.78 o 
  -4   4  34       80.71       90.28     11.75 o 
  -3   4  34       33.24       34.70      9.55 o 
  -2   4  34      284.13      280.97     11.78 o 
  -1   4  34       33.72       36.77      6.98 o 
   0   4  34        0.09       -0.74      8.57 o 
   1   4  34        5.58        5.08     11.13 o 
   2   4  34       34.78       29.65      9.71 o 
   3   4  34       78.02       91.56     12.21 o 
   4   4  34       71.32       94.36     21.19 o 
  -6   5  34      283.78      292.43     22.57 o 
  -4   5  34      176.27      197.27     19.04 o 
  -3   5  34       43.78       38.74     12.40 o 
  -2   5  34        0.19        2.68     11.05 o 
  -1   5  34       46.76       55.40      8.88 o 
   0   5  34        1.12        6.40     10.48 o 
   1   5  34        0.09        6.62     15.64 o 
   2   5  34       73.18       77.25     15.22 o 
   3   5  34        4.68        2.48     16.17 o 
  -1   6  34       12.01       24.98     13.58 o 
   0   6  34        1.48        9.00     13.18 o 
  -9   1  35        0.03       -7.62     11.38 o 
  -8   1  35        0.67        8.50      9.91 o 
  -7   1  35        0.12       41.85     26.37 o 
  -6   1  35        4.10       12.67     10.02 o 
  -5   1  35        0.82        4.01      7.89 o 
  -4   1  35        1.33       -1.75      7.99 o 
  -3   1  35        0.60        0.10      5.20 o 
  -2   1  35        0.52        8.77      5.19 o 
  -1   1  35        4.36       11.33      6.94 o 
   0   1  35        4.91        5.68      7.21 o 
   1   1  35        1.13       16.22      9.89 o 
   2   1  35        0.09       19.39      8.45 o 
   3   1  35        2.00       12.15      8.69 o 
   4   1  35        0.24       21.48      9.20 o 
   5   1  35        2.54        3.84     12.99 o 
   6   1  35        1.59        0.65     10.34 o 
   7   1  35        1.74        2.07     17.11 o 
  -8   2  35       12.23       22.09     16.46 o 
  -7   2  35        0.37       13.22     10.34 o 
  -6   2  35        0.23        4.99      8.62 o 
  -5   2  35        0.77       -4.37      7.74 o 
  -4   2  35        0.04        4.89      5.96 o 
  -3   2  35        3.43       10.34      6.25 o 
  -2   2  35       19.00       23.72      5.49 o 
  -1   2  35       13.68       24.77      7.65 o 
   0   2  35        0.03        0.64      7.76 o 
   1   2  35        6.04       24.12      8.41 o 
   2   2  35        0.38        0.48      8.53 o 
   3   2  35        1.78        3.50      8.76 o 
   4   2  35        7.28       12.53     11.00 o 
   5   2  35       13.21       25.30     10.73 o 
  -8   3  35        2.03        3.29     15.92 o 
  -7   3  35        0.03       13.92     11.00 o 
  -6   3  35       14.83       30.89     11.63 o 
  -5   3  35        4.80       29.70     10.79 o 
  -4   3  35        2.38       12.44     10.30 o 
  -3   3  35        1.16        9.42      9.91 o 
  -2   3  35        0.59        8.96     15.86 o 
  -1   3  35        8.84       -2.56     12.05 o 
   0   3  35       12.10        9.71     11.10 o 
   1   3  35        4.43       -1.34      8.68 o 
   2   3  35        0.29        7.60      7.28 o 
   3   3  35        5.43       -3.59     10.16 o 
   4   3  35        0.25        9.98      9.48 o 
   5   3  35        5.49       12.76     12.64 o 
  -7   4  35        0.05        8.99     16.96 o 
  -6   4  35        1.64        0.25     19.08 o 
  -5   4  35        0.61        4.04     12.01 o 
  -4   4  35        0.44        9.39     10.99 o 
  -3   4  35        0.60       10.59     10.38 o 
  -2   4  35        8.52       15.66     11.13 o 
  -1   4  35        9.72        3.96      7.59 o 
   0   4  35        1.03        4.65      9.40 o 
   1   4  35        5.35       15.19     17.80 o 
   2   4  35        0.74       11.33      9.60 o 
   3   4  35        0.00       16.58      9.97 o 
   4   4  35        0.99       24.36     11.26 o 
  -3   5  35        0.01        7.04     12.05 o 
  -2   5  35        0.02        5.67     12.43 o 
  -1   5  35        0.70       -3.03      9.84 o 
   0   5  35        1.82        0.72     11.79 o 
   1   5  35        1.20       14.30     15.72 o 
   2   5  35        2.74      -13.79     18.05 o 
  -9   0  36      535.27      610.52     30.54 o 
  -8   0  36      109.54      117.52     17.66 o 
  -7   0  36      217.07      288.59     22.89 o 
  -6   0  36      135.10      170.31     17.67 o 
  -5   0  36       38.91       49.02     13.93 o 
  -4   0  36       30.49       25.28     12.21 o 
  -3   0  36      897.38      928.07     21.67 o 
  -2   0  36       11.93       13.28      8.17 o 
  -1   0  36      230.31      224.20     18.08 o 
   0   0  36       40.69       57.77     12.96 o 
   1   0  36      609.64      563.38     26.48 o 
   2   0  36       44.80       33.61     12.52 o 
   3   0  36      226.92      198.12     19.48 o 
   4   0  36       23.55       20.07     13.04 o 
   5   0  36      133.83      154.92     18.46 o 
  -8   1  36      264.90      263.82     21.01 o 
  -7   1  36     1795.82     2002.95     50.41 o 
  -6   1  36      151.67      175.26     13.28 o 
  -5   1  36      493.13      539.65     24.52 o 
  -4   1  36       67.28       74.20     10.01 o 
  -3   1  36        2.84        0.17      6.88 o 
  -2   1  36      128.47      139.48      7.57 o 
  -1   1  36       41.66       36.71      7.95 o 
   0   1  36        0.03        5.73     14.68 o 
   1   1  36       74.14       92.59     11.94 o 
   2   1  36       20.80       20.29      8.69 o 
   3   1  36        9.69        7.45      9.16 o 
   4   1  36      108.43      131.79     12.13 o 
   5   1  36      455.10      454.37     19.76 o 
  -8   2  36       78.63       70.17     16.01 o 
  -7   2  36      184.23      248.54     22.31 o 
  -6   2  36      147.95      174.07     12.90 o 
  -5   2  36       58.27       64.14      8.35 o 
  -4   2  36       43.95       48.03     10.86 o 
  -3   2  36      688.19      710.88     19.41 o 
  -2   2  36        4.33       -2.00      5.87 o 
  -1   2  36      148.65      146.09     10.79 o 
   0   2  36       53.30       57.24      8.86 o 
   1   2  36      395.45      344.35     15.31 o 
   2   2  36       63.08       69.26     10.14 o 
   3   2  36      224.54      237.16     30.21 o 
   4   2  36       19.90       25.80     10.48 o 
   5   2  36      137.54      149.36     13.44 o 
  -6   3  36      126.81      139.29     12.67 o 
  -5   3  36      340.86      393.14     17.57 o 
  -4   3  36       12.94       18.95      9.69 o 
  -3   3  36        7.70       21.73      9.21 o 
  -2   3  36       61.45       72.93     16.03 o 
  -1   3  36       26.10        1.16     12.26 o 
   0   3  36        0.14       10.97     12.35 o 
   1   3  36       80.92       97.14     15.65 o 
   2   3  36        2.98        1.12     10.06 o 
   3   3  36        3.52       -7.40     10.27 o 
   4   3  36       62.65       70.12     18.61 o 
  -6   4  36      123.72      136.96     18.34 o 
  -5   4  36       68.18       75.42     18.80 o 
  -4   4  36       54.91       78.47     15.01 o 
  -3   4  36      314.67      339.30     16.71 o 
  -2   4  36        0.31       -5.86     10.11 o 
  -1   4  36       43.19       49.77      8.60 o 
   0   4  36       51.47       60.83     10.38 o 
   1   4  36      150.07      151.40     12.43 o 
   2   4  36       66.60       72.94     10.63 o 
   3   4  36      187.74      194.01     22.41 o 
  -2   5  36       16.56       -2.56     16.28 o 
  -1   5  36       17.14       19.37     11.97 o 
   0   5  36        0.39       -1.69     12.31 o 
   1   5  36       65.97       84.20     18.51 o 
  -7   1  37        0.00       57.57     17.03 o 
  -6   1  37        0.66        0.81     10.78 o 
  -5   1  37        2.15       18.36     10.59 o 
  -4   1  37        0.36        6.39     13.28 o 
  -3   1  37        0.79       -2.58      6.78 o 
  -2   1  37        0.70        6.26      6.23 o 
  -1   1  37        0.49       -4.90     11.04 o 
   0   1  37        1.38        1.82      8.18 o 
   1   1  37        3.46       32.31     20.20 o 
   2   1  37        0.08        8.03      8.98 o 
   3   1  37        2.78        9.79      9.22 o 
   4   1  37        2.51        5.13      9.99 o 
   5   1  37        2.40       12.92     10.87 o 
  -6   2  37        0.39        4.17     11.26 o 
  -5   2  37        0.05        3.23      8.56 o 
  -4   2  37        0.36       -6.41      9.52 o 
  -3   2  37        0.41        4.76      7.36 o 
  -2   2  37        2.94        1.00      6.14 o 
  -1   2  37       14.03       15.56      8.44 o 
   0   2  37       12.75        9.87      8.64 o 
   1   2  37        3.84       10.98      8.76 o 
   2   2  37        0.05        4.08      9.25 o 
   3   2  37        0.82        9.49      9.90 o 
   4   2  37        2.10       14.81     10.57 o 
  -6   3  37        0.91       -0.62     18.03 o 
  -5   3  37        7.37       14.39     10.94 o 
  -4   3  37        0.55        8.33     10.90 o 
  -3   3  37        0.28       -6.94     16.53 o 
  -2   3  37        2.52        5.52     14.20 o 
  -1   3  37        0.94        5.67      9.99 o 
   0   3  37        1.84       16.24     13.47 o 
   1   3  37        9.55       23.72      9.52 o 
   2   3  37        1.00       -7.34      9.56 o 
   3   3  37        5.12        6.89     10.23 o 
  -5   4  37        0.03       15.99     17.93 o 
  -4   4  37        1.86        2.53     19.07 o 
  -3   4  37        1.50        2.92     12.31 o 
  -2   4  37        0.11       -3.31     17.09 o 
  -1   4  37        3.72       12.22      8.68 o 
   0   4  37       16.89       11.95     10.68 o 
   1   4  37        4.59        4.66     10.77 o 
   2   4  37        0.22        9.24     12.03 o 
   0   5  37        0.01       14.30     18.75 o 
  -7   0  38       11.07        0.82     18.46 o 
  -6   0  38       88.62       75.84     17.04 o 
  -5   0  38        0.01       -2.92     14.00 o 
  -4   0  38        0.25       10.43     12.73 o 
  -3   0  38        8.96       17.91     14.14 o 
  -2   0  38        0.01        3.30      9.18 o 
  -1   0  38        0.08       10.57     12.40 o 
   0   0  38        1.58       -1.20     12.72 o 
   1   0  38      103.37       94.18     14.61 o 
   2   0  38       14.84       17.09     12.17 o 
   3   0  38        3.57       11.12     13.91 o 
   4   0  38      313.29      339.47     24.53 o 
  -6   1  38       16.31       16.27     11.20 o 
  -5   1  38       78.53       67.78     15.02 o 
  -4   1  38       27.02       22.26      9.97 o 
  -3   1  38       24.86       21.12      8.01 o 
  -2   1  38        7.69       -2.88      6.41 o 
  -1   1  38       52.74       42.57     10.50 o 
   0   1  38      100.07      110.58     12.06 o 
   1   1  38      192.75      222.45     13.35 o 
   2   1  38       29.49       29.56     10.04 o 
   3   1  38       80.48       88.02     11.36 o 
   4   1  38       23.31       19.31     10.37 o 
  -5   2  38        2.02       -2.68     10.47 o 
  -4   2  38        0.53       -0.28     15.21 o 
  -3   2  38       16.74        7.92      8.32 o 
  -2   2  38        0.67        4.40      7.92 o 
  -1   2  38        2.35        7.60      9.21 o 
   0   2  38        1.78        1.85      9.32 o 
   1   2  38       60.19       62.00     10.25 o 
   2   2  38        0.52       -7.96      9.44 o 
   3   2  38       14.64        6.01     11.07 o 
   4   2  38      226.47      242.78     22.68 o 
  -5   3  38       26.75       12.32     18.04 o 
  -4   3  38       20.59        2.43     13.36 o 
  -3   3  38       34.50       36.51     14.70 o 
  -2   3  38        1.11      -11.25     16.96 o 
  -1   3  38       40.82       39.84      8.01 o 
   0   3  38       89.86       79.98      9.98 o 
   1   3  38       72.92       86.53     11.10 o 
   2   3  38        4.89       12.56     10.87 o 
   3   3  38       28.69       39.30     17.36 o 
  -3   4  38       24.82       20.75     16.96 o 
  -1   4  38        6.88       18.90     18.80 o 
   0   4  38        1.99        3.09     11.71 o 
   1   4  38       21.85       42.06     12.36 o 
  -6   1  39        0.00       -3.36     18.30 o 
  -5   1  39        1.93       -0.48     15.31 o 
  -4   1  39        0.07       -5.06     10.45 o 
  -3   1  39        1.13        1.82      9.95 o 
  -2   1  39        0.99       14.01      6.86 o 
  -1   1  39        0.13        1.56      9.20 o 
   0   1  39        0.17        7.19      9.44 o 
   1   1  39        1.42        7.71      9.67 o 
   2   1  39        2.24        1.26     10.74 o 
   3   1  39        0.37        9.48     10.88 o 
  -4   2  39        0.58        8.14     11.54 o 
  -3   2  39        0.49       -3.37      8.65 o 
  -2   2  39        0.40        7.98      8.52 o 
  -1   2  39        8.27        4.09      8.31 o 
   0   2  39       15.83        6.53     10.13 o 
   1   2  39        0.95       -0.66     10.35 o 
   2   2  39        0.10        6.08     11.56 o 
   3   2  39        1.02        0.61     10.67 o 
  -5   3  39        5.26       -4.12     20.70 o 
  -3   3  39        1.30        5.42     12.19 o 
  -2   3  39        1.05        0.15     10.54 o 
  -1   3  39        0.23       -7.40      9.18 o 
   0   3  39        2.32       15.04     11.47 o 
   1   3  39        2.46        8.02     10.71 o 
   2   3  39        7.22        8.19     16.87 o 
   0   4  39        9.68       -0.02     18.76 o 
   1   4  39        0.69       14.87     19.17 o 
  -5   0  40        1.39       -6.03     16.27 o 
  -4   0  40        8.20       14.00     15.98 o 
  -3   0  40      111.89      141.50     17.43 o 
  -2   0  40       75.82       74.05     11.29 o 
  -1   0  40        2.74        2.42     14.37 o 
   0   0  40        4.29       24.32     14.76 o 
   1   0  40       17.67       22.03     13.45 o 
   2   0  40       47.26       35.52     15.40 o 
   3   0  40        3.69       14.13     14.90 o 
  -6   1  40       61.50       57.23     20.18 o 
  -5   1  40       33.41       47.89     17.81 o 
  -4   1  40        5.97       15.66     11.60 o 
  -3   1  40        3.53       16.40     11.35 o 
  -2   1  40       66.66       66.97      8.54 o 
  -1   1  40        2.11       14.53     10.11 o 
   0   1  40        6.83       28.34      9.80 o 
   1   1  40        1.52       18.38     10.64 o 
   2   1  40        5.43       21.69     11.17 o 
  -4   2  40       15.63       18.87     18.27 o 
  -3   2  40       55.62       73.18     12.07 o 
  -2   2  40       34.60       39.64      9.14 o 
  -1   2  40        2.27        4.30      8.05 o 
   0   2  40        7.25        9.45     10.50 o 
   1   2  40        9.42       17.74     10.68 o 
   2   2  40       17.91       15.43     11.48 o 
  -3   3  40        1.87        5.31     18.10 o 
  -2   3  40       72.77       74.27     17.60 o 
  -1   3  40        2.15        5.97     16.16 o 
   0   3  40        3.91        5.42     11.62 o 
   1   3  40        0.14        5.02     18.10 o 
  -5   1  41        0.69       23.13     19.40 o 
  -4   1  41        0.90       -0.81     18.82 o 
  -3   1  41        0.22       -8.94     12.48 o 
  -2   1  41        0.53        8.97      9.84 o 
  -1   1  41        0.96        4.93      8.10 o 
   0   1  41        0.08        4.83     11.01 o 
   1   1  41        0.08       12.07     11.84 o 
   2   1  41        1.80       -8.32     15.98 o 
  -3   2  41        0.04        0.52     18.98 o 
  -2   2  41        1.25       10.06     12.77 o 
  -1   2  41        1.97       -3.27      9.96 o 
   0   2  41        7.56       -6.17     11.65 o 
   1   2  41        4.57       -6.38     17.22 o 
  -2   3  41        0.03        6.41     18.24 o 
   0   3  41        0.08        4.14     19.00 o 
  -2   0  42       76.64       74.73     18.73 o 
  -1   0  42       38.51       51.20     11.87 o 
   0   0  42        3.75       20.20     17.79 o 
   1   0  42        0.13       11.67     16.10 o 
  -3   1  42        0.98        3.29     17.91 o 
  -2   1  42        6.53       11.31     12.43 o 
  -1   1  42      186.60      216.46     11.40 o 
   0   1  42      138.81      168.27     14.70 o 
   1   1  42       16.68        4.61     18.60 o 
  -2   2  42       39.19       49.24     18.34 o 
  -1   2  42       45.96       53.58     14.23 o 
   0   2  42        5.02       -1.06     18.64 o 
  -1   1  43        3.53        8.13     18.53 o 
                                                 
